# Supplementary material for: Pauses in cholinergic interneuron firing exert an inhibitory control on striatal output in vivo
Source: eLife. 2018 Mar 26;7:e32510. doi: 10.7554/eLife.32510 (PMC5869016; doi:10.7554/eLife.32510)
Supplement: Figure 1—source data 1. [file elife-32510-fig1-data1.xlsx]

## Sheet: 1D
% of NpHR+ that is also ChAT+	% of NpHR + that is ChAT -	% of ChAT + that is NpHR-
100	0	31.8078
99.1667	0.833333	51.804
99.1228	0.877193	40.1918
97.696	2.30398	46.7938

## Sheet: 1F
CIN single cell PSTH
-3	0
-2.99	0
-2.98	0
-2.97	0
-2.96	0
-2.95	1
-2.94	1
-2.93	0
-2.92	0
-2.91	0
-2.9	0
-2.89	0
-2.88	0
-2.87	1
-2.86	0
-2.85	0
-2.84	0
-2.83	0
-2.82	0
-2.81	1
-2.8	1
-2.79	1
-2.78	0
-2.77	0
-2.76	0
-2.75	1
-2.74	1
-2.73	1
-2.72	0
-2.71	0
-2.7	0
-2.69	0
-2.68	0
-2.67	0
-2.66	1
-2.65	0
-2.64	2
-2.63	1
-2.62	0
-2.61	1
-2.6	0
-2.59	0
-2.58	0
-2.57	0
-2.56	0
-2.55	0
-2.54	0
-2.53	0
-2.52	0
-2.51	0
-2.5	0
-2.49	1
-2.48	1
-2.47	0
-2.46	1
-2.45	1
-2.44	0
-2.43	0
-2.42	0
-2.41	1
-2.4	1
-2.39	0
-2.38	1
-2.37	0
-2.36	0
-2.35	1
-2.34	0
-2.33	0
-2.32	0
-2.31	0
-2.3	1
-2.29	0
-2.28	1
-2.27	0
-2.26	0
-2.25	0
-2.24	0
-2.23	0
-2.22	0
-2.21	0
-2.2	1
-2.19	0
-2.18	0
-2.17	0
-2.16	1
-2.15	0
-2.14	0
-2.13	0
-2.12	0
-2.11	0
-2.1	0
-2.09	0
-2.08	0
-2.07	2
-2.06	0
-2.05	0
-2.04	0
-2.03	0
-2.02	1
-2.01	2
-2	0
-1.99	1
-1.98	0
-1.97	0
-1.96	0
-1.95	1
-1.94	0
-1.93	0
-1.92	1
-1.91	0
-1.9	0
-1.89	0
-1.88	1
-1.87	0
-1.86	0
-1.85	1
-1.84	1
-1.83	0
-1.82	0
-1.81	0
-1.8	1
-1.79	1
-1.78	1
-1.77	0
-1.76	0
-1.75	0
-1.74	1
-1.73	0
-1.72	2
-1.71	0
-1.7	1
-1.69	0
-1.68	0
-1.67	0
-1.66	0
-1.65	0
-1.64	0
-1.63	0
-1.62	0
-1.61	1
-1.6	0
-1.59	1
-1.58	0
-1.57	0
-1.56	0
-1.55	0
-1.54	1
-1.53	0
-1.52	1
-1.51	0
-1.5	1
-1.49	0
-1.48	0
-1.47	0
-1.46	0
-1.45	1
-1.44	2
-1.43	0
-1.42	0
-1.41	0
-1.4	0
-1.39	0
-1.38	0
-1.37	0
-1.36	0
-1.35	0
-1.34	1
-1.33	0
-1.32	0
-1.31	1
-1.3	0
-1.29	0
-1.28	0
-1.27	0
-1.26	0
-1.25	0
-1.24	1
-1.23	1
-1.22	0
-1.21	0
-1.2	0
-1.19	0
-1.18	0
-1.17	0
-1.16	0
-1.15	1
-1.14	0
-1.13	0
-1.12	0
-1.11	1
-1.1	0
-1.09	0
-1.08	0
-1.07	0
-1.06	0
-1.05	0
-1.04	1
-1.03	1
-1.02	0
-1.01	0
-1	0
-0.99	0
-0.98	0
-0.97	0
-0.96	0
-0.95	0
-0.94	2
-0.93	1
-0.92	2
-0.91	0
-0.9	0
-0.89	0
-0.88	0
-0.87	0
-0.86	0
-0.85	0
-0.84	0
-0.83	1
-0.82	2
-0.81	0
-0.8	1
-0.79	1
-0.78	0
-0.77	1
-0.76	0
-0.75	0
-0.74	0
-0.73	2
-0.72	0
-0.71	0
-0.7	0
-0.69	1
-0.68	3
-0.67	0
-0.66	0
-0.65	0
-0.64	0
-0.63	0
-0.62	2
-0.61	0
-0.6	0
-0.59	1
-0.58	1
-0.57	2
-0.56	0
-0.55	0
-0.54	0
-0.53	0
-0.52	0
-0.51	0
-0.5	0
-0.49	1
-0.48	1
-0.47	0
-0.46	0
-0.45	1
-0.44	1
-0.43	0
-0.42	0
-0.41	0
-0.4	0
-0.39	0
-0.38	0
-0.37	0
-0.36	0
-0.35	1
-0.34	0
-0.33	0
-0.32	0
-0.31	0
-0.3	0
-0.29	0
-0.28	0
-0.27	0
-0.26	0
-0.25	0
-0.24	1
-0.23	0
-0.22	0
-0.21	0
-0.2	0
-0.19	0
-0.18	0
-0.17	0
-0.16	0
-0.15	0
-0.14	0
-0.13	0
-0.12	1
-0.11	0
-0.1	1
-0.09	0
-0.08	0
-0.07	0
-0.06	0
-0.05	0
-0.04	2
-0.03	0
-0.02	0
-0.01	0
0	0
0.01	0
0.02	0
0.03	0
0.04	0
0.05	0
0.06	0
0.07	0
0.08	0
0.09	0
0.1	0
0.11	0
0.12	0
0.13	0
0.14	0
0.15	0
0.16	0
0.17	0
0.18	0
0.19	0
0.2	0
0.21	0
0.22	0
0.23	0
0.24	0
0.25	0
0.26	0
0.27	0
0.28	0
0.29	0
0.3	0
0.31	0
0.32	0
0.33	0
0.34	0
0.35	0
0.36	0
0.37	0
0.38	0
0.39	0
0.4	0
0.41	0
0.42	0
0.43	0
0.44	0
0.45	0
0.46	0
0.47	0
0.48	0
0.49	0
0.5	0
0.51	0
0.52	0
0.53	0
0.54	0
0.55	0
0.56	0
0.57	0
0.58	0
0.59	0
0.6	0
0.61	0
0.62	0
0.63	0
0.64	0
0.65	0
0.66	0
0.67	0
0.68	0
0.69	0
0.7	0
0.71	0
0.72	0
0.73	0
0.74	0
0.75	0
0.76	0
0.77	0
0.78	0
0.79	0
0.8	0
0.81	0
0.82	0
0.83	0
0.84	0
0.85	0
0.86	0
0.87	0
0.88	0
0.89	0
0.9	0
0.91	0
0.92	0
0.93	0
0.94	0
0.95	0
0.96	0
0.97	0
0.98	0
0.99	0
1	0
1.01	0
1.02	2
1.03	2
1.04	3
1.05	3
1.06	1
1.07	2
1.08	2
1.09	4
1.1	2
1.11	2
1.12	1
1.13	2
1.14	2
1.15	3
1.16	0
1.17	3
1.18	2
1.19	2
1.2	1
1.21	1
1.22	0
1.23	1
1.24	1
1.25	2
1.26	0
1.27	1
1.28	1
1.29	2
1.3	0
1.31	0
1.32	0
1.33	0
1.34	0
1.35	0
1.36	1
1.37	0
1.38	0
1.39	1
1.4	0
1.41	0
1.42	0
1.43	1
1.44	3
1.45	0
1.46	0
1.47	0
1.48	1
1.49	0
1.5	0
1.51	0
1.52	0
1.53	0
1.54	0
1.55	0
1.56	1
1.57	0
1.58	1
1.59	0
1.6	0
1.61	0
1.62	0
1.63	1
1.64	0
1.65	1
1.66	0
1.67	0
1.68	1
1.69	0
1.7	1
1.71	0
1.72	1
1.73	0
1.74	1
1.75	0
1.76	0
1.77	1
1.78	0
1.79	1
1.8	0
1.81	2
1.82	1
1.83	0
1.84	0
1.85	0
1.86	1
1.87	1
1.88	0
1.89	0
1.9	0
1.91	0
1.92	1
1.93	2
1.94	0
1.95	1
1.96	0
1.97	0
1.98	1
1.99	1
2	0
2.01	0
2.02	1
2.03	0
2.04	0
2.05	0
2.06	1
2.07	0
2.08	0
2.09	3
2.1	0
2.11	1
2.12	0
2.13	1
2.14	0
2.15	0
2.16	0
2.17	0
2.18	0
2.19	0
2.2	0
2.21	1
2.22	0
2.23	0
2.24	0
2.25	0
2.26	0
2.27	0
2.28	0
2.29	0
2.3	0
2.31	0
2.32	0
2.33	1
2.34	1
2.35	0
2.36	0
2.37	0
2.38	1
2.39	0
2.4	0
2.41	0
2.42	0
2.43	0
2.44	0
2.45	0
2.46	0
2.47	0
2.48	1
2.49	0
2.5	1
2.51	0
2.52	2
2.53	0
2.54	0
2.55	0
2.56	0
2.57	0
2.58	0
2.59	0
2.6	1
2.61	0
2.62	0
2.63	1
2.64	2
2.65	1
2.66	0
2.67	1
2.68	0
2.69	2
2.7	0
2.71	0
2.72	0
2.73	0
2.74	1
2.75	1
2.76	0
2.77	0
2.78	0
2.79	0
2.8	0
2.81	0
2.82	0
2.83	0
2.84	1
2.85	0
2.86	0
2.87	2
2.88	0
2.89	0
2.9	0
2.91	1
2.92	1
2.93	1
2.94	0
2.95	0
2.96	0
2.97	0
2.98	0
2.99	0
3	0
3.01	0
3.02	0
3.03	0
3.04	1
3.05	0
3.06	1
3.07	0
3.08	0
3.09	2
3.1	0
3.11	0
3.12	1
3.13	0
3.14	0
3.15	0
3.16	1
3.17	1
3.18	0
3.19	0
3.2	0
3.21	1
3.22	0
3.23	0
3.24	1
3.25	0
3.26	0
3.27	1
3.28	0
3.29	0
3.3	1
3.31	1
3.32	0
3.33	0
3.34	0
3.35	0
3.36	0
3.37	1
3.38	0
3.39	1
3.4	0
3.41	0
3.42	1
3.43	0
3.44	0
3.45	0
3.46	1
3.47	0
3.48	1
3.49	0
3.5	0
3.51	0
3.52	0
3.53	1
3.54	1
3.55	1
3.56	0
3.57	0
3.58	1
3.59	0
3.6	0
3.61	0
3.62	1
3.63	0
3.64	1
3.65	0
3.66	0
3.67	0
3.68	0
3.69	1
3.7	0
3.71	1
3.72	0
3.73	0
3.74	0
3.75	0
3.76	0
3.77	1
3.78	0
3.79	0
3.8	0
3.81	0
3.82	0
3.83	1
3.84	1
3.85	1
3.86	0
3.87	0
3.88	0
3.89	0
3.9	0
3.91	0
3.92	1
3.93	0
3.94	2
3.95	0
3.96	0
3.97	0
3.98	0
3.99	2
4	0

## Sheet: 1G
CINs PSTH for 1 s NpHR activation
-3	0	1	0	0	0	0	1	0	0	0	0	0	0	0	0	0
-2.99	0	1	1	0	1	0	1	0	1	0	0	0	0	0	2	0
-2.98	0	0	0	0	1	0	1	1	1	0	0	0	0	0	0	1
-2.97	1	0	1	0	0	1	0	0	0	0	0	0	0	0	0	0
-2.96	0	0	1	0	1	0	0	0	0	1	0	0	0	1	0	0
-2.95	0	0	0	0	1	0	0	0	0	0	0	0	0	0	0	0
-2.94	0	0	1	0	0	0	0	0	0	0	0	0	1	0	0	0
-2.93	0	0	0	0	0	0	0	0	0	1	0	1	1	1	1	1
-2.92	0	0	0	0	0	1	1	0	0	0	0	0	0	0	0	0
-2.91	0	0	1	0	0	0	1	0	0	0	0	0	0	0	0	0
-2.9	0	1	1	0	0	0	2	0	1	0	1	1	0	0	0	0
-2.89	0	0	0	1	0	0	2	0	0	0	0	0	0	2	0	0
-2.88	0	0	1	1	1	0	0	0	0	0	0	0	0	0	0	0
-2.87	0	0	0	2	0	0	0	0	0	1	0	0	0	0	0	0
-2.86	0	0	0	1	1	0	0	0	0	0	1	0	1	0	0	1
-2.85	1	0	0	0	0	0	0	0	0	1	1	0	0	0	0	0
-2.84	1	0	0	1	0	0	0	0	0	0	0	0	0	0	0	0
-2.83	0	1	0	0	0	0	1	0	1	0	0	0	0	0	0	0
-2.82	0	0	0	0	0	0	0	0	0	0	0	0	0	0	0	1
-2.81	0	1	0	0	0	0	0	0	0	0	0	0	0	0	1	0
-2.8	0	0	0	0	1	1	1	1	0	0	0	0	1	0	0	0
-2.79	0	0	0	0	0	0	0	0	0	0	0	1	1	0	0	0
-2.78	1	0	0	0	0	0	0	0	1	0	0	0	1	0	0	0
-2.77	0	0	0	1	0	0	1	1	0	0	0	0	0	0	1	0
-2.76	0	0	0	1	0	0	0	0	0	0	0	0	0	0	1	0
-2.75	0	0	0	0	0	0	0	0	0	1	0	0	0	0	0	0
-2.74	0	0	0	0	0	0	0	0	1	0	0	0	1	0	0	0
-2.73	0	0	1	0	0	0	0	0	1	2	0	0	1	1	0	0
-2.72	1	0	0	1	0	0	0	0	0	0	0	0	1	0	0	0
-2.71	0	0	0	1	0	0	0	0	0	0	0	0	0	0	0	0
-2.7	0	0	2	0	1	0	1	0	1	0	0	0	0	0	0	0
-2.69	0	0	0	0	1	0	1	1	0	0	0	0	0	0	0	0
-2.68	0	1	1	0	0	0	0	0	0	0	0	0	0	0	0	0
-2.67	0	0	0	0	0	0	0	0	1	0	0	0	0	2	0	0
-2.66	0	0	1	0	0	0	0	0	1	0	0	1	0	0	0	0
-2.65	0	0	0	1	0	0	0	0	0	0	0	0	1	0	1	0
-2.64	0	0	0	0	1	0	0	1	1	1	0	0	0	0	0	0
-2.63	0	0	0	0	0	0	1	0	2	0	0	2	2	0	0	0
-2.62	0	0	1	0	0	0	0	1	0	0	0	0	1	0	1	1
-2.61	1	0	0	0	1	0	1	1	0	0	0	0	0	0	0	0
-2.6	0	0	1	1	0	0	0	0	1	0	0	0	1	1	0	0
-2.59	0	0	0	0	0	0	0	0	0	0	0	2	0	1	0	2
-2.58	0	0	0	2	2	0	0	0	0	0	1	0	0	1	0	0
-2.57	1	0	0	0	0	0	1	1	0	0	0	0	0	0	1	0
-2.56	0	1	0	0	0	0	0	0	0	0	0	0	0	1	0	1
-2.55	0	1	0	0	0	0	0	0	0	0	0	0	0	0	0	0
-2.54	0	0	0	1	1	0	0	0	0	0	0	0	0	0	0	0
-2.53	0	0	0	1	0	0	0	0	0	0	0	2	0	0	0	0
-2.52	0	0	0	0	2	0	0	0	0	1	0	0	0	0	0	0
-2.51	0	0	0	2	1	0	1	0	0	0	0	1	0	1	1	0
-2.5	0	0	1	0	0	0	0	0	1	0	0	0	0	0	0	0
-2.49	1	0	0	0	0	0	1	0	0	1	0	0	0	0	1	0
-2.48	0	0	0	0	1	0	0	1	1	0	2	0	1	1	0	0
-2.47	0	0	0	0	2	0	0	0	1	0	0	0	1	0	0	0
-2.46	0	0	0	0	1	0	0	1	1	0	0	1	0	0	0	0
-2.45	1	0	0	0	0	0	1	0	0	1	0	2	1	0	0	0
-2.44	0	0	0	0	0	0	1	1	0	0	0	0	1	0	0	0
-2.43	0	0	2	0	1	0	1	0	0	1	0	1	0	0	0	0
-2.42	0	0	0	0	0	0	0	0	1	0	0	0	0	0	0	0
-2.41	0	1	0	2	0	0	0	0	0	0	0	0	0	0	0	0
-2.4	0	0	0	1	0	0	0	0	0	0	1	0	1	0	0	0
-2.39	0	0	0	0	1	0	0	1	0	0	0	1	1	0	0	0
-2.38	1	0	1	0	0	0	0	0	0	0	0	0	0	0	0	1
-2.37	0	1	0	0	0	0	1	1	0	0	0	2	1	0	1	0
-2.36	1	0	1	1	0	1	1	0	0	0	0	0	0	0	0	0
-2.35	0	0	0	0	1	0	0	0	0	0	0	0	0	0	0	1
-2.34	0	0	1	1	0	0	2	0	1	1	0	1	1	0	0	0
-2.33	0	0	0	0	0	0	0	0	0	0	0	0	0	0	0	0
-2.32	0	0	0	0	0	0	2	1	0	0	0	0	0	0	0	0
-2.31	0	0	0	1	0	0	0	0	1	0	0	0	0	0	0	0
-2.3	0	0	1	2	0	0	0	1	1	0	0	1	0	1	0	0
-2.29	1	0	0	0	0	0	0	0	0	0	0	0	1	0	0	1
-2.28	0	0	0	1	1	0	0	0	0	0	0	0	0	0	0	0
-2.27	0	0	0	0	0	0	0	1	1	0	0	1	1	0	0	0
-2.26	0	0	1	0	2	0	1	0	1	1	0	0	0	0	0	0
-2.25	0	0	0	0	0	0	1	0	0	0	0	1	0	1	0	0
-2.24	1	1	0	0	1	0	1	0	0	0	0	0	0	0	0	0
-2.23	1	0	0	0	1	0	0	0	1	2	0	1	0	1	0	1
-2.22	0	0	0	0	0	1	1	0	0	0	0	0	0	1	0	0
-2.21	0	0	0	0	1	0	1	0	1	0	0	0	0	0	0	0
-2.2	0	0	0	0	0	0	0	0	0	0	0	0	0	0	0	0
-2.19	0	0	0	1	0	1	1	0	0	1	1	1	1	1	1	0
-2.18	0	0	1	0	0	1	2	0	0	0	0	0	0	0	0	0
-2.17	0	0	0	0	1	0	0	0	0	0	1	0	0	0	0	0
-2.16	0	1	1	0	0	0	0	0	1	0	0	0	0	0	0	0
-2.15	0	1	0	0	0	0	0	0	1	0	0	0	1	0	0	0
-2.14	0	0	0	0	0	0	1	0	0	1	0	1	0	0	1	1
-2.13	0	0	0	1	0	0	1	0	0	2	0	0	0	0	0	0
-2.12	0	0	1	0	0	0	0	1	1	1	1	0	0	0	0	0
-2.11	1	1	1	1	0	0	0	1	1	0	1	0	0	0	0	0
-2.1	0	0	0	1	1	0	1	0	0	0	0	1	0	1	0	1
-2.09	0	0	2	1	0	0	0	0	0	0	1	0	0	0	2	0
-2.08	0	0	0	1	0	0	0	0	0	1	0	2	0	1	0	0
-2.07	0	0	0	0	0	0	0	0	1	0	0	0	0	1	0	0
-2.06	1	1	1	0	0	0	0	1	0	1	0	1	2	0	0	0
-2.05	0	0	1	0	0	0	1	0	0	0	0	0	0	0	0	0
-2.04	1	0	0	0	0	0	0	0	1	0	0	0	0	0	0	0
-2.03	0	0	0	1	0	0	1	1	0	0	0	0	0	0	0	0
-2.02	0	0	0	0	0	1	0	1	0	0	0	0	0	0	1	0
-2.01	0	1	0	0	0	0	0	0	1	0	1	0	1	0	1	0
-2	0	0	0	1	0	0	0	0	0	0	0	1	2	0	0	0
-1.99	0	0	0	1	1	0	0	0	0	1	0	0	0	0	0	0
-1.98	0	0	0	0	0	0	0	0	0	0	0	0	1	0	0	0
-1.97	0	1	0	0	0	0	0	0	0	1	0	2	0	1	0	0
-1.96	0	0	0	0	0	0	1	0	1	0	0	0	0	0	0	0
-1.95	0	1	0	0	1	0	0	0	1	1	0	0	0	1	1	0
-1.94	0	0	0	0	1	0	0	0	0	0	0	0	1	0	0	0
-1.93	0	0	0	0	0	0	0	1	0	0	0	0	0	0	0	0
-1.92	0	0	0	1	0	0	0	0	1	0	0	0	0	0	0	0
-1.91	0	0	1	0	0	0	1	0	0	0	0	0	1	1	0	3
-1.9	0	0	0	0	0	0	0	0	0	0	1	0	0	0	0	0
-1.89	0	2	0	0	1	0	0	0	0	0	1	2	0	0	0	1
-1.88	0	0	1	0	0	0	1	1	3	1	0	1	0	0	1	1
-1.87	0	0	1	0	0	0	1	0	0	1	0	0	1	0	0	0
-1.86	0	0	0	1	1	0	0	0	0	0	0	0	0	0	0	0
-1.85	0	0	0	0	0	0	0	0	0	0	0	1	0	0	0	0
-1.84	0	0	0	0	1	0	0	0	0	0	0	1	1	1	0	0
-1.83	1	0	1	1	0	1	0	1	1	0	0	0	1	0	0	0
-1.82	1	0	0	0	0	0	0	0	0	0	0	0	0	0	0	0
-1.81	0	0	0	0	1	1	1	0	1	0	0	0	0	0	0	0
-1.8	0	0	0	1	0	0	0	0	0	1	0	0	0	0	0	0
-1.79	0	0	0	0	1	0	0	0	0	1	0	0	1	0	0	0
-1.78	1	0	0	0	0	1	0	0	0	0	0	1	1	0	0	0
-1.77	0	0	0	0	0	0	0	0	0	1	0	0	1	0	0	0
-1.76	0	0	0	0	3	0	1	0	0	0	0	0	0	0	0	0
-1.75	1	0	0	0	1	0	2	0	0	0	1	0	0	0	0	1
-1.74	0	0	0	0	0	0	0	0	2	0	0	0	0	0	0	0
-1.73	0	0	0	0	1	0	0	0	0	0	0	0	1	0	0	0
-1.72	0	0	1	1	1	0	0	1	0	1	0	0	0	0	1	0
-1.71	0	0	0	0	1	1	0	1	0	0	0	0	2	0	0	0
-1.7	0	0	0	0	0	0	0	0	0	0	0	0	0	0	0	0
-1.69	0	2	0	0	0	0	1	1	0	0	0	0	1	0	0	1
-1.68	0	0	0	1	0	0	0	0	0	1	0	0	0	0	0	0
-1.67	0	0	0	0	0	0	1	1	0	0	0	0	0	1	0	0
-1.66	0	0	0	0	1	0	0	0	0	0	0	0	0	0	0	0
-1.65	0	0	1	1	0	0	0	0	0	0	0	0	0	0	0	0
-1.64	0	0	0	0	0	0	0	0	0	0	0	0	0	0	0	0
-1.63	0	0	0	0	1	0	1	0	0	0	0	1	0	0	0	1
-1.62	0	1	1	0	1	0	0	0	0	0	0	1	0	1	0	0
-1.61	0	0	0	0	0	0	1	0	0	1	0	0	0	0	0	0
-1.6	0	1	0	1	1	0	0	0	1	0	0	0	1	0	1	0
-1.59	0	1	0	1	0	0	0	1	1	0	0	1	0	2	0	0
-1.58	0	0	0	0	0	0	0	0	0	0	0	1	1	1	0	0
-1.57	0	0	1	0	1	0	0	0	0	0	0	1	0	0	1	0
-1.56	0	0	0	1	0	0	1	0	0	0	0	0	0	1	0	0
-1.55	0	0	0	0	0	0	1	0	0	0	1	0	0	0	1	0
-1.54	0	0	0	0	0	0	1	0	1	0	1	1	0	0	0	0
-1.53	0	0	0	0	1	0	0	0	0	0	0	0	1	0	0	0
-1.52	0	0	0	1	0	0	1	0	0	0	0	0	0	0	0	0
-1.51	0	0	1	0	0	0	0	0	0	0	0	0	1	1	0	0
-1.5	0	0	1	0	0	0	1	0	0	0	0	0	0	0	0	0
-1.49	0	0	0	0	0	0	0	0	0	0	1	0	1	0	0	0
-1.48	0	1	1	1	1	0	0	0	0	0	0	2	0	1	0	0
-1.47	0	0	0	0	1	1	0	0	0	0	0	0	0	0	0	0
-1.46	0	0	0	0	0	0	0	0	1	0	0	0	0	0	1	0
-1.45	0	0	0	0	1	0	2	0	0	0	0	0	0	0	1	1
-1.44	0	0	0	0	0	0	0	0	0	2	0	0	1	0	0	0
-1.43	0	0	0	0	1	0	0	0	1	0	0	1	2	0	0	0
-1.42	1	0	0	0	0	0	0	0	1	0	0	0	0	0	0	0
-1.41	0	0	1	1	0	0	0	1	0	0	0	0	0	0	0	0
-1.4	0	0	0	2	0	0	0	0	2	0	0	1	0	0	0	0
-1.39	0	1	0	0	0	0	0	0	1	0	0	0	0	0	0	0
-1.38	0	0	0	0	0	0	0	0	1	0	0	1	0	0	0	0
-1.37	0	0	0	0	0	0	1	0	1	0	0	1	0	0	0	1
-1.36	0	0	0	0	0	0	1	0	0	2	0	0	0	1	0	0
-1.35	0	0	0	2	0	0	1	0	1	0	0	1	0	0	0	0
-1.34	0	1	0	0	1	0	0	1	0	0	0	0	0	0	0	1
-1.33	0	1	0	0	0	0	0	0	0	1	0	2	1	0	0	0
-1.32	0	0	2	0	0	0	0	0	0	0	0	2	0	1	1	0
-1.31	0	0	0	1	0	0	0	0	0	1	1	0	0	1	0	0
-1.3	1	0	0	1	1	0	0	0	1	0	0	0	1	0	0	0
-1.29	0	1	1	0	0	0	2	0	1	1	1	0	0	0	0	0
-1.28	0	0	0	2	0	0	0	0	0	0	0	1	0	0	0	1
-1.27	0	0	0	0	0	0	1	0	0	1	0	0	0	0	1	0
-1.26	0	0	0	0	0	1	0	0	0	0	0	0	0	0	0	0
-1.25	1	0	0	0	0	0	0	0	1	0	0	0	0	0	0	0
-1.24	0	0	2	0	0	0	1	0	1	0	0	0	0	0	0	0
-1.23	0	0	0	2	0	0	0	0	0	0	1	0	1	0	0	0
-1.22	0	0	0	1	0	0	0	0	1	0	1	1	1	0	0	0
-1.21	0	1	0	0	0	0	0	0	1	0	0	0	0	2	0	0
-1.2	0	0	1	0	0	0	0	0	0	0	0	1	0	0	0	0
-1.19	0	1	0	0	0	0	0	0	0	0	1	0	0	0	0	0
-1.18	0	0	1	0	0	0	1	0	1	1	0	0	0	0	0	1
-1.17	0	0	0	0	2	0	0	1	0	0	0	1	0	0	0	0
-1.16	0	0	1	0	0	0	0	0	0	0	0	1	0	0	0	0
-1.15	0	0	1	1	0	0	1	0	0	0	0	1	0	0	1	0
-1.14	1	1	0	0	0	0	1	0	0	1	0	0	1	0	0	0
-1.13	0	0	0	0	0	0	0	0	0	0	0	1	0	0	1	0
-1.12	0	0	0	1	1	0	1	0	0	0	0	0	0	0	0	0
-1.11	0	0	1	0	0	0	0	0	0	0	0	0	0	0	1	0
-1.1	1	0	0	1	0	0	0	0	0	1	0	1	1	0	0	0
-1.09	0	0	1	0	0	0	0	1	0	0	0	2	0	0	1	0
-1.08	0	1	0	0	1	0	1	0	0	0	0	0	0	0	0	0
-1.07	0	0	0	0	1	0	0	0	0	0	0	0	0	0	0	1
-1.06	0	1	0	1	1	0	1	1	0	0	0	0	0	1	0	0
-1.05	0	0	0	0	1	0	1	1	1	0	0	0	0	0	0	0
-1.04	0	0	1	0	1	0	0	0	0	0	0	0	0	1	0	1
-1.03	0	1	1	0	0	0	0	0	1	1	0	1	1	0	0	0
-1.02	0	0	0	0	2	0	1	1	0	0	0	0	1	0	0	0
-1.01	1	0	0	1	0	0	0	1	0	0	0	1	0	0	0	0
-1	0	0	1	0	0	0	1	0	1	0	0	0	0	0	1	0
-0.99	0	0	0	1	1	0	1	1	1	1	0	0	0	0	0	0
-0.98	0	0	0	0	0	0	0	0	0	0	0	1	0	2	0	0
-0.97	0	0	0	0	2	1	1	0	0	0	0	0	0	0	1	0
-0.96	0	0	0	1	0	0	0	0	0	0	0	0	0	0	0	0
-0.95	0	1	0	0	0	0	0	0	1	0	0	0	0	0	1	0
-0.94	0	0	1	0	0	0	0	1	1	0	0	0	0	0	1	0
-0.93	0	0	0	1	0	0	0	0	0	0	0	0	2	0	0	1
-0.92	0	0	0	1	0	0	0	0	0	0	0	1	1	0	0	0
-0.91	0	1	0	1	0	0	1	0	0	0	0	1	2	0	0	0
-0.9	0	0	1	0	1	0	0	0	1	0	0	0	0	0	1	0
-0.89	0	0	0	0	0	0	0	1	1	0	0	0	0	0	0	0
-0.88	0	0	1	0	0	0	0	0	1	0	0	0	0	0	0	0
-0.87	0	0	1	0	2	0	0	0	0	1	0	0	0	0	0	0
-0.86	1	0	1	0	1	0	0	0	1	0	0	0	0	0	0	1
-0.85	0	1	1	0	0	0	1	0	2	0	0	0	0	0	1	0
-0.84	0	0	0	0	0	0	0	2	0	1	0	0	0	0	0	0
-0.83	0	0	0	2	0	0	0	0	0	1	1	0	0	1	0	1
-0.82	0	0	0	0	0	0	0	0	2	0	1	0	1	0	0	0
-0.81	0	0	1	1	0	0	0	0	0	0	0	0	2	0	0	0
-0.8	2	0	0	0	0	1	0	0	0	0	0	0	0	0	0	0
-0.79	0	0	0	1	0	0	0	1	0	0	0	2	1	0	0	0
-0.78	0	0	0	1	0	0	0	0	0	1	1	0	1	0	0	0
-0.77	0	0	0	0	0	0	1	0	0	0	1	0	0	0	0	0
-0.76	0	0	0	0	1	0	1	0	0	0	0	0	1	0	0	0
-0.75	0	0	0	0	1	0	0	0	0	0	0	1	0	0	0	0
-0.74	0	0	1	0	0	0	0	0	1	0	0	0	0	0	0	1
-0.73	0	1	0	0	0	0	0	0	0	0	0	0	0	0	0	0
-0.72	0	1	0	0	1	0	0	0	1	2	0	0	2	1	0	0
-0.71	0	0	0	1	1	0	1	0	0	0	0	0	0	0	0	0
-0.7	0	0	0	0	0	0	1	0	0	1	0	0	0	0	0	1
-0.69	0	0	1	0	0	0	1	0	1	1	2	1	0	0	0	0
-0.68	0	0	1	0	0	0	0	0	0	0	0	0	1	0	0	0
-0.67	0	0	1	0	0	0	0	0	0	0	0	0	3	1	0	1
-0.66	1	1	1	0	0	2	0	0	0	0	0	0	0	0	0	0
-0.65	1	0	0	0	0	0	0	0	0	0	0	1	0	0	0	0
-0.64	0	1	1	1	1	0	0	1	0	0	0	0	0	0	0	0
-0.63	1	1	0	0	0	0	1	0	1	0	0	1	0	0	0	0
-0.62	0	0	0	2	1	0	0	1	0	2	0	0	0	0	0	0
-0.61	1	0	0	0	0	0	1	0	0	0	0	0	2	0	1	0
-0.6	0	0	0	0	0	0	0	0	0	0	0	1	0	1	0	0
-0.59	0	0	0	0	0	0	0	0	1	0	0	0	0	0	0	0
-0.58	0	0	0	0	0	0	1	0	0	0	0	0	1	0	0	0
-0.57	0	0	0	0	0	0	1	0	0	0	0	0	1	1	0	0
-0.56	0	0	0	0	1	0	1	0	0	0	0	0	2	1	0	0
-0.55	0	0	0	1	1	0	0	0	0	0	0	2	0	0	0	0
-0.54	0	2	0	0	0	0	0	0	0	0	0	0	0	0	0	0
-0.53	0	0	1	0	0	0	1	0	1	0	0	1	0	0	1	0
-0.52	0	1	0	0	0	0	0	0	0	0	0	2	0	2	0	0
-0.51	0	0	1	1	0	0	0	0	1	0	0	1	0	0	0	2
-0.5	0	0	1	0	0	0	0	0	0	1	1	0	0	0	0	0
-0.49	0	0	0	0	0	0	1	0	0	0	0	1	0	0	0	0
-0.48	0	0	0	1	1	0	1	0	0	0	0	0	1	0	1	0
-0.47	0	0	0	0	0	0	0	0	1	1	0	0	1	0	0	1
-0.46	0	0	1	0	1	0	0	0	0	1	0	0	0	0	0	0
-0.45	0	0	0	0	0	0	1	0	0	0	0	0	0	0	0	0
-0.44	0	0	0	1	0	1	2	1	0	0	0	0	1	0	0	0
-0.43	0	0	0	0	0	0	0	0	0	0	1	1	1	0	0	0
-0.42	0	0	0	0	0	0	0	0	1	1	0	0	0	0	0	0
-0.41	0	1	0	0	0	0	0	0	0	0	0	0	0	0	1	0
-0.4	1	0	1	2	1	0	0	0	1	0	0	1	0	0	0	0
-0.39	0	0	0	0	0	0	1	1	0	1	0	0	0	0	0	1
-0.38	0	0	0	1	1	0	1	0	0	0	0	1	0	0	1	0
-0.37	0	0	2	0	0	0	0	0	0	0	0	0	0	0	2	0
-0.36	1	0	0	1	0	0	1	0	2	1	0	0	0	0	0	0
-0.35	0	0	0	0	1	0	0	0	0	0	0	0	0	0	0	0
-0.34	0	0	0	0	0	0	0	0	0	0	0	1	1	0	0	0
-0.33	1	0	1	1	1	0	0	1	0	0	0	0	0	0	0	1
-0.32	0	1	1	0	0	0	0	0	0	0	0	0	0	0	0	0
-0.31	0	0	0	1	0	0	1	0	2	0	0	1	0	0	2	0
-0.3	0	0	0	0	0	0	1	0	0	0	0	2	0	0	0	0
-0.29	0	0	0	0	1	0	1	0	1	0	0	0	0	0	0	0
-0.28	0	0	0	0	0	0	0	0	0	0	0	0	0	0	0	1
-0.27	0	0	0	1	1	0	0	1	0	0	0	1	0	0	1	1
-0.26	0	1	0	0	2	0	0	0	0	0	0	0	0	3	0	0
-0.25	0	0	0	0	1	0	0	1	1	0	0	0	0	0	0	0
-0.24	1	0	0	1	1	0	0	1	0	0	0	0	0	0	0	0
-0.23	1	1	1	0	0	0	0	1	1	0	0	0	1	1	0	0
-0.22	1	0	0	0	1	0	0	0	0	0	0	0	0	0	0	0
-0.21	1	0	0	1	1	0	0	0	0	0	0	1	0	0	0	0
-0.2	0	2	0	0	0	0	1	1	0	0	0	0	0	0	0	0
-0.19	0	0	0	1	1	0	0	0	0	0	0	0	0	0	0	1
-0.18	0	0	0	0	2	0	0	0	0	1	0	0	0	0	0	0
-0.17	0	0	0	0	1	0	0	0	0	0	0	0	0	0	0	0
-0.16	1	0	0	2	0	0	0	0	1	0	0	0	0	0	0	0
-0.15	0	0	0	1	1	0	0	0	1	0	0	1	0	1	0	0
-0.14	1	0	0	0	0	0	1	0	0	1	0	0	0	0	0	0
-0.13	0	0	0	0	1	0	1	0	0	0	1	0	0	1	0	0
-0.12	0	0	0	0	0	0	0	0	0	1	0	0	0	0	0	0
-0.11	0	0	0	0	0	0	0	0	1	0	0	1	1	0	0	0
-0.1	0	1	0	1	0	0	1	0	0	0	1	0	0	0	0	0
-0.09	0	0	0	0	2	0	0	0	1	0	0	0	1	0	0	0
-0.08	0	0	0	1	0	0	0	0	0	0	0	1	0	0	0	0
-0.07	0	1	1	1	0	0	0	0	2	2	0	0	0	1	1	0
-0.06	0	0	1	0	0	0	1	0	0	0	1	0	0	1	0	0
-0.05	0	0	0	0	1	0	0	0	0	0	0	0	0	0	0	0
-0.04	0	0	1	2	0	0	0	1	0	0	0	1	0	0	0	0
-0.03	0	1	0	0	0	0	0	0	0	0	0	0	2	0	0	0
-0.02	0	0	0	0	1	0	2	0	0	0	0	0	0	0	2	0
-0.01	0	1	0	0	1	1	0	1	0	0	1	1	0	0	0	0
0	0	0	0	0	1	0	0	1	0	0	1	0	0	0	0	0
0.01	0	0	0	0	0	0	0	0	0	0	0	0	0	0	0	0
0.02	0	0	0	0	0	0	0	0	0	0	0	0	0	0	0	0
0.03	0	0	0	0	0	0	0	0	0	0	0	0	0	0	0	0
0.04	0	0	0	0	0	0	0	0	0	0	0	0	0	0	0	0
0.05	0	0	0	0	0	0	0	0	0	0	0	0	0	0	0	0
0.06	0	0	0	0	0	0	0	0	0	0	0	0	0	0	0	0
0.07	0	0	0	0	0	0	0	0	0	0	0	0	0	0	0	0
0.08	0	0	0	0	0	0	0	0	0	0	0	0	0	0	0	0
0.09	0	0	0	0	0	0	0	0	0	0	0	0	0	0	0	0
0.1	0	0	0	0	0	0	0	0	0	0	0	0	0	0	0	0
0.11	0	0	0	0	0	0	0	0	0	0	0	0	0	0	0	0
0.12	0	0	0	0	0	0	0	0	0	0	0	0	0	0	0	0
0.13	0	0	0	0	0	0	0	0	0	0	0	0	0	0	0	0
0.14	0	0	0	0	0	0	0	0	0	0	0	0	0	0	0	0
0.15	0	0	0	0	0	0	0	0	0	0	0	0	0	0	0	0
0.16	0	0	0	0	0	0	0	0	0	0	0	0	0	0	0	0
0.17	0	0	0	0	0	0	0	0	0	0	0	0	0	0	0	0
0.18	0	0	0	0	0	0	0	0	0	0	0	0	0	0	0	0
0.19	0	0	0	0	0	0	0	0	0	0	0	0	0	0	0	0
0.2	0	0	0	0	0	0	0	0	0	0	0	0	0	0	0	0
0.21	0	0	0	0	0	0	0	0	0	0	0	0	0	0	0	0
0.22	0	0	0	0	0	0	0	0	0	0	0	0	0	0	0	0
0.23	0	0	0	0	0	0	0	0	0	0	0	0	0	0	0	0
0.24	0	0	0	0	0	0	0	0	0	0	0	0	0	0	0	0
0.25	0	0	0	0	0	0	0	0	0	0	0	0	0	0	0	0
0.26	0	0	0	0	0	0	0	0	0	0	0	0	0	0	0	0
0.27	0	0	0	0	0	0	0	0	0	0	0	0	0	0	0	0
0.28	0	0	0	0	0	0	0	0	0	0	0	0	0	0	0	0
0.29	0	0	0	0	0	0	0	0	0	0	0	0	0	0	0	0
0.3	0	0	0	0	0	0	0	0	0	0	0	0	0	0	0	0
0.31	0	0	0	0	0	0	0	0	0	0	0	0	0	0	0	0
0.32	0	0	0	0	0	0	0	0	0	0	0	0	0	0	0	0
0.33	0	0	0	0	0	0	0	0	0	0	0	0	0	0	0	0
0.34	0	0	0	0	0	0	0	0	0	0	0	0	0	0	0	0
0.35	0	0	0	0	0	0	0	0	0	0	0	0	0	0	0	0
0.36	0	0	0	0	0	0	0	0	0	0	0	0	0	0	0	0
0.37	0	0	0	0	0	0	0	0	0	0	0	0	0	0	0	0
0.38	0	0	0	0	0	0	0	0	0	0	0	0	0	0	0	0
0.39	0	0	0	0	0	0	0	0	0	0	0	0	0	0	0	0
0.4	0	0	0	0	0	0	0	0	0	0	0	0	0	0	0	0
0.41	0	0	0	0	0	0	0	0	0	0	0	0	0	0	0	0
0.42	0	0	0	0	0	0	0	0	0	0	0	0	0	0	0	0
0.43	0	0	0	0	0	0	0	0	0	0	0	0	0	0	0	0
0.44	0	0	0	0	0	0	0	0	0	0	0	0	0	0	0	0
0.45	0	0	0	0	0	0	0	0	0	0	0	0	0	0	0	0
0.46	0	0	0	0	0	0	0	0	0	0	0	0	0	0	0	0
0.47	0	0	0	0	0	0	0	0	0	0	0	0	0	0	0	0
0.48	0	0	0	0	0	0	0	0	0	0	0	0	0	0	0	0
0.49	0	0	0	0	0	0	0	0	0	0	0	0	0	0	0	0
0.5	0	0	0	0	0	0	0	0	0	0	0	0	0	0	0	0
0.51	0	0	0	0	0	0	0	0	0	0	0	0	0	0	0	0
0.52	0	0	0	0	0	0	0	0	0	0	0	0	0	0	0	0
0.53	0	0	0	0	0	0	0	0	0	0	0	0	0	0	0	0
0.54	0	0	0	0	0	0	0	0	0	0	0	0	0	0	0	0
0.55	0	0	0	0	0	0	0	0	0	0	0	0	0	0	0	0
0.56	0	0	0	0	0	0	0	0	0	0	0	0	0	0	0	0
0.57	0	0	0	0	0	0	0	0	0	0	0	0	0	0	0	0
0.58	0	0	0	0	0	0	0	0	0	0	0	0	0	0	0	0
0.59	0	0	0	0	0	0	0	0	0	0	0	0	0	0	0	0
0.6	0	0	0	0	0	0	0	0	0	0	0	0	0	0	0	0
0.61	0	0	0	0	0	0	0	0	0	0	0	0	0	0	0	0
0.62	0	0	0	0	0	0	0	0	0	0	0	0	0	0	0	0
0.63	0	0	0	0	0	0	0	0	0	0	0	0	0	0	0	0
0.64	0	0	0	0	0	0	0	0	0	0	0	0	0	0	0	0
0.65	0	0	0	0	0	0	0	0	0	0	0	0	0	0	0	0
0.66	0	0	0	0	0	0	0	0	0	0	0	0	0	0	0	0
0.67	0	0	0	0	0	0	0	0	0	0	0	0	0	0	0	0
0.68	0	0	0	0	0	0	0	0	0	0	0	0	0	0	0	0
0.69	0	0	0	0	0	0	0	0	0	0	0	0	0	0	0	0
0.7	0	0	0	0	0	0	0	0	0	0	0	0	0	0	0	0
0.71	0	0	0	0	0	0	0	0	0	0	0	0	0	0	0	0
0.72	0	0	0	0	0	0	0	0	0	0	0	0	0	0	0	0
0.73	0	0	0	0	0	0	0	0	0	0	0	0	0	0	0	0
0.74	0	0	0	0	0	0	0	0	0	0	0	0	0	0	0	0
0.75	0	0	0	0	0	0	0	0	0	0	0	0	0	0	0	0
0.76	0	0	0	0	0	0	0	0	0	0	0	0	0	0	0	0
0.77	0	0	0	0	0	0	0	0	0	0	0	0	0	0	0	0
0.78	0	0	0	0	0	0	0	0	0	0	0	0	0	0	0	0
0.79	0	0	0	0	0	0	0	0	0	0	0	0	0	0	0	0
0.8	0	0	0	0	0	0	0	0	0	0	0	0	0	0	0	0
0.81	0	0	0	0	0	0	0	0	0	0	0	0	0	0	0	0
0.82	0	0	0	0	0	0	0	0	0	0	0	0	0	0	0	0
0.83	0	0	0	0	0	0	0	0	0	0	0	0	0	0	0	0
0.84	0	0	0	0	0	0	0	0	0	0	0	0	0	0	0	0
0.85	0	0	0	0	0	0	0	0	0	0	0	0	0	0	0	0
0.86	0	0	0	0	0	0	0	0	0	0	0	0	0	0	0	0
0.87	0	0	0	0	0	0	0	0	0	0	0	0	0	0	0	0
0.88	0	0	0	0	0	0	0	0	0	0	0	0	0	0	0	0
0.89	0	0	0	0	0	0	0	0	0	0	0	0	0	0	0	0
0.9	0	0	0	0	0	0	0	0	0	0	0	0	0	0	0	0
0.91	0	0	0	0	0	0	0	0	0	0	0	0	0	0	0	0
0.92	0	0	0	0	0	0	0	0	0	0	0	0	0	0	0	0
0.93	0	0	0	0	0	0	0	0	0	0	0	0	0	0	0	0
0.94	0	0	0	0	0	0	0	0	0	0	0	0	0	0	0	0
0.95	0	0	0	0	0	0	0	0	0	0	0	0	0	0	0	0
0.96	0	0	0	0	0	0	0	0	0	0	0	0	0	0	0	0
0.97	0	0	0	0	0	0	0	0	0	0	0	0	0	0	0	0
0.98	0	0	0	0	0	0	0	0	0	0	0	0	0	0	0	0
0.99	0	0	0	0	0	0	0	0	0	0	0	0	0	0	0	0
1	0	0	0	0	0	0	0	0	0	0	0	0	0	0	0	0
1.01	0	0	0	0	3	0	0	0	0	0	0	0	0	0	0	0
1.02	0	0	0	0	2	0	0	0	0	0	0	0	0	0	0	0
1.03	0	1	0	3	3	0	0	0	0	0	0	0	2	0	0	0
1.04	0	1	0	9	5	0	0	0	0	0	0	0	2	0	0	0
1.05	1	0	0	4	1	0	0	0	0	0	1	0	3	0	0	0
1.06	1	1	0	6	3	0	1	0	0	0	6	8	3	0	0	4
1.07	0	1	0	2	4	0	0	0	0	3	3	2	1	0	2	6
1.08	2	1	1	2	4	0	1	0	0	4	1	4	2	3	0	0
1.09	3	1	0	4	1	2	2	0	0	2	0	5	2	7	0	0
1.1	0	1	0	2	1	2	2	3	0	1	5	4	4	0	1	0
1.11	2	1	1	0	2	1	1	1	0	0	4	4	2	0	1	2
1.12	2	1	1	1	3	3	3	3	0	1	0	4	2	2	2	3
1.13	2	1	2	0	3	1	1	3	1	6	1	4	1	3	3	1
1.14	2	0	1	1	2	1	1	2	1	3	0	3	2	2	0	3
1.15	1	0	0	0	2	0	0	1	4	0	2	3	2	3	1	1
1.16	1	0	2	0	1	3	1	3	4	0	0	3	3	0	0	0
1.17	1	1	1	0	0	0	1	2	0	1	2	1	0	0	2	0
1.18	0	0	1	0	3	3	1	2	2	2	2	2	3	0	0	1
1.19	1	0	0	0	2	0	2	1	2	5	1	0	2	0	0	1
1.2	2	2	0	0	3	1	2	2	3	1	0	3	2	0	0	0
1.21	0	0	0	0	0	1	0	2	2	1	0	0	1	0	1	3
1.22	1	1	2	1	0	2	1	2	2	0	1	0	1	2	0	0
1.23	0	0	2	1	2	0	0	2	0	0	0	0	0	0	0	0
1.24	1	0	1	0	0	2	1	1	2	1	0	0	1	0	1	1
1.25	0	2	1	0	0	0	1	0	2	1	0	2	1	1	0	1
1.26	2	0	0	0	0	3	1	0	2	1	0	0	2	2	1	1
1.27	0	1	0	0	1	1	0	3	3	1	1	0	0	2	1	2
1.28	2	0	0	0	4	0	0	1	0	1	0	0	1	1	1	0
1.29	0	0	1	0	1	1	1	2	1	2	0	0	1	1	0	0
1.3	1	1	0	0	0	1	1	0	0	0	0	1	2	0	0	0
1.31	0	0	0	2	0	1	0	2	0	2	0	0	0	0	0	0
1.32	0	1	2	0	0	0	2	1	1	0	0	2	0	1	2	1
1.33	0	0	0	0	0	0	2	0	1	1	0	0	0	0	1	2
1.34	0	1	0	0	1	0	0	2	3	1	0	0	0	0	0	1
1.35	0	0	0	0	0	0	2	0	0	1	0	0	0	0	0	0
1.36	1	1	0	0	0	0	0	0	1	0	0	0	0	0	0	0
1.37	1	0	0	1	3	0	0	0	2	0	0	1	1	0	1	0
1.38	1	0	0	0	1	0	0	0	0	0	0	0	0	0	1	1
1.39	1	0	1	0	0	1	1	0	0	0	0	0	0	1	0	1
1.4	0	0	1	2	1	0	1	2	1	0	0	1	1	0	1	0
1.41	0	0	0	1	1	1	0	0	0	1	0	0	0	0	1	1
1.42	0	1	0	0	0	1	3	0	0	1	0	0	0	0	0	0
1.43	1	0	2	1	1	0	0	2	0	1	0	0	0	0	0	0
1.44	0	0	2	1	0	0	0	0	0	0	0	0	1	1	1	2
1.45	0	1	1	0	0	0	0	0	0	1	0	0	3	0	1	1
1.46	2	1	0	3	0	0	2	0	1	1	0	0	0	0	0	1
1.47	0	0	0	0	0	1	0	0	0	1	0	0	0	1	0	1
1.48	1	0	0	0	1	1	1	2	0	3	0	1	0	1	0	0
1.49	1	1	1	0	0	0	1	0	1	0	0	0	1	0	0	1
1.5	0	0	0	1	1	0	1	0	1	0	0	0	0	1	0	1
1.51	0	0	0	0	0	0	1	1	4	0	0	0	0	1	1	0
1.52	0	1	0	0	0	0	1	0	0	0	0	0	0	1	0	0
1.53	0	0	0	0	2	0	1	0	1	2	0	0	0	0	1	1
1.54	1	1	0	0	0	0	0	0	1	0	0	0	0	1	0	1
1.55	0	0	0	0	0	0	2	1	2	1	0	0	0	0	1	1
1.56	0	0	1	0	0	1	0	0	0	1	0	0	0	0	0	0
1.57	0	0	0	0	0	0	1	0	0	0	0	0	1	0	0	0
1.58	0	0	1	2	0	0	1	1	0	0	1	0	0	0	0	1
1.59	1	0	0	0	0	0	0	0	0	0	0	0	1	1	0	0
1.6	0	0	2	0	1	0	1	0	1	0	0	0	0	0	1	0
1.61	0	0	0	1	0	0	1	0	0	0	0	0	0	0	0	0
1.62	0	0	0	1	0	0	0	0	1	0	0	0	0	0	0	2
1.63	0	0	0	0	1	0	1	0	0	0	0	1	0	1	1	0
1.64	0	0	2	1	0	1	1	0	0	1	0	0	1	0	0	0
1.65	0	0	0	0	0	0	0	0	0	0	0	0	0	0	1	0
1.66	2	0	0	1	0	0	1	0	0	0	0	0	1	0	0	0
1.67	0	1	0	0	0	0	0	0	0	0	0	0	0	0	1	2
1.68	1	0	1	0	0	0	1	0	0	0	0	1	0	0	1	2
1.69	1	0	0	0	0	0	0	0	0	2	0	0	1	0	1	0
1.7	0	1	0	0	1	0	2	0	0	1	1	0	0	0	0	0
1.71	1	0	0	0	0	0	0	0	3	0	0	0	1	0	0	0
1.72	0	0	0	0	0	0	1	1	1	0	0	0	0	0	0	0
1.73	1	0	0	0	1	0	0	0	0	0	0	0	1	1	0	1
1.74	1	0	0	0	0	0	1	0	0	0	0	1	0	0	0	0
1.75	0	0	1	0	0	0	2	0	0	0	0	0	1	0	1	0
1.76	0	1	0	1	0	0	1	1	1	0	0	1	0	0	1	0
1.77	1	1	0	0	2	0	0	0	1	0	0	0	0	1	1	0
1.78	0	0	0	0	1	0	0	0	0	1	0	0	1	0	1	0
1.79	0	0	1	0	0	0	0	1	0	1	0	0	0	1	1	0
1.8	0	0	0	1	0	0	0	0	1	0	0	0	1	0	0	0
1.81	0	0	0	1	0	0	1	0	2	0	0	0	0	1	0	0
1.82	0	1	0	0	0	0	0	0	0	0	0	0	2	0	0	0
1.83	1	0	1	0	0	0	0	0	0	0	0	0	1	0	0	0
1.84	0	0	0	2	0	0	0	0	0	0	0	0	0	0	0	1
1.85	0	1	2	0	1	0	0	0	1	0	1	2	0	0	0	0
1.86	0	0	0	0	0	0	2	0	0	0	0	0	0	0	0	0
1.87	0	0	0	0	1	0	0	0	0	0	0	1	1	1	1	0
1.88	0	0	0	0	1	0	0	0	0	0	1	1	1	0	0	0
1.89	1	0	1	0	0	0	0	1	0	1	0	0	0	0	1	0
1.9	0	1	0	0	1	0	0	0	0	1	0	1	0	0	0	1
1.91	0	1	0	0	0	0	0	0	0	1	0	0	0	0	0	0
1.92	0	0	0	0	0	0	0	0	0	0	0	0	0	0	0	0
1.93	1	0	0	2	0	0	2	2	0	0	0	0	1	0	0	0
1.94	0	0	1	0	0	0	0	1	0	0	0	1	2	1	0	0
1.95	0	0	1	0	1	0	0	0	0	0	0	0	0	0	0	0
1.96	0	0	0	0	1	1	0	0	0	0	0	0	1	0	0	0
1.97	0	0	1	1	1	0	0	0	0	0	0	0	0	0	0	0
1.98	0	0	1	1	0	0	0	0	0	0	0	0	0	1	0	0
1.99	0	1	0	0	0	0	1	0	0	1	0	0	1	1	0	0
2	0	0	0	0	0	0	1	0	1	0	0	0	1	0	0	0
2.01	0	0	1	0	0	0	0	0	0	1	0	0	0	0	1	0
2.02	0	0	0	1	0	0	0	0	2	0	0	1	0	1	0	0
2.03	0	1	0	0	0	0	0	0	0	0	0	0	1	0	0	0
2.04	0	0	0	0	0	1	1	0	1	1	0	0	0	0	0	0
2.05	0	0	0	0	0	0	1	0	0	0	0	0	0	0	0	0
2.06	0	0	0	0	0	0	0	0	1	1	0	0	0	0	0	0
2.07	0	0	0	0	0	0	1	0	1	0	0	0	1	0	0	0
2.08	1	1	1	0	0	1	1	0	0	0	0	0	0	0	1	0
2.09	0	1	0	0	0	0	0	0	1	0	0	0	0	0	0	0
2.1	0	0	0	0	0	0	0	0	1	1	0	0	3	0	0	0
2.11	0	0	0	1	0	0	0	0	0	0	0	0	0	0	0	0
2.12	0	0	0	0	0	0	2	0	0	0	0	1	1	0	0	0
2.13	0	0	0	0	0	0	0	0	0	0	0	0	0	0	1	0
2.14	0	0	0	0	0	0	2	1	0	0	0	1	1	0	0	0
2.15	0	0	0	0	1	0	1	0	0	0	0	0	0	0	0	0
2.16	0	2	1	0	1	0	0	0	0	0	0	0	0	0	0	0
2.17	0	0	1	0	0	0	0	0	1	0	0	0	0	1	1	1
2.18	0	0	0	0	0	0	1	0	0	1	0	0	0	0	1	0
2.19	0	0	0	0	0	0	0	0	1	0	0	1	0	1	0	0
2.2	0	0	1	0	0	0	0	0	0	1	0	1	0	0	0	0
2.21	0	0	1	0	0	0	1	0	0	0	0	0	0	0	0	0
2.22	0	0	0	0	1	0	0	0	0	0	0	0	1	0	0	0
2.23	0	0	0	0	0	0	1	0	1	1	0	1	0	2	0	1
2.24	0	0	0	0	0	0	0	0	2	0	0	0	0	0	0	0
2.25	0	0	0	0	1	1	0	0	0	0	0	0	0	0	1	1
2.26	0	0	1	1	0	0	1	0	0	0	0	2	0	0	0	0
2.27	0	0	2	0	0	0	0	0	1	0	0	1	0	0	0	0
2.28	0	0	0	0	0	0	1	0	0	0	0	0	0	0	1	0
2.29	0	1	1	0	0	0	2	1	0	0	0	1	0	0	1	0
2.3	0	0	0	0	1	0	0	0	0	0	0	1	0	1	0	0
2.31	0	1	0	0	0	0	0	0	0	0	0	1	0	0	0	0
2.32	1	0	0	0	2	0	0	1	0	1	0	1	0	0	0	0
2.33	0	0	0	0	0	0	0	0	2	0	0	0	0	0	0	0
2.34	0	0	0	0	0	0	1	0	0	0	0	0	1	0	0	0
2.35	0	0	0	0	0	0	1	1	0	1	0	2	1	1	0	0
2.36	0	0	0	0	1	0	0	0	0	0	0	0	0	1	0	0
2.37	0	2	1	0	0	0	1	0	0	0	0	1	0	0	0	0
2.38	0	1	0	0	2	0	0	0	0	0	0	0	0	0	1	0
2.39	1	0	0	1	1	0	0	1	0	0	0	0	1	1	0	1
2.4	0	0	0	0	0	0	0	0	0	0	0	0	0	0	0	0
2.41	0	1	1	0	0	0	1	0	0	0	0	0	0	0	0	1
2.42	0	0	0	0	0	0	0	0	0	1	0	0	0	0	0	0
2.43	0	0	0	0	0	0	2	0	0	0	0	0	0	0	0	0
2.44	0	0	0	0	1	0	0	0	0	0	0	0	0	0	0	0
2.45	0	0	0	0	1	0	0	0	0	0	0	0	0	0	0	0
2.46	0	0	1	1	2	0	1	0	1	1	0	0	0	1	0	2
2.47	0	0	0	1	1	1	0	0	0	0	0	0	0	0	0	0
2.48	0	0	0	0	0	1	0	0	1	0	0	1	0	0	0	0
2.49	0	0	0	1	1	0	1	0	0	0	0	0	1	0	2	0
2.5	0	0	0	0	0	0	0	0	1	0	0	0	0	0	0	1
2.51	0	0	0	0	1	0	0	0	0	0	1	0	1	0	0	0
2.52	0	0	0	0	0	0	0	0	0	1	0	0	0	0	0	0
2.53	0	0	0	1	0	0	0	0	0	0	0	0	2	0	0	0
2.54	0	0	0	0	1	0	0	0	0	0	0	0	0	0	0	0
2.55	0	0	1	0	0	0	0	1	0	0	0	0	0	0	0	0
2.56	0	0	0	0	0	0	0	0	0	0	0	0	0	0	0	0
2.57	0	0	0	0	0	0	0	0	0	1	0	0	0	0	1	0
2.58	1	0	0	1	2	0	0	0	0	0	0	0	0	0	0	0
2.59	0	0	1	0	0	0	0	0	1	0	0	0	0	0	0	0
2.6	0	0	0	0	0	0	1	0	1	0	0	0	0	0	0	1
2.61	0	0	1	0	1	0	1	0	0	0	0	0	1	0	1	0
2.62	0	2	0	0	1	0	1	0	0	0	1	0	0	0	0	0
2.63	0	0	1	0	0	0	0	0	0	1	1	0	0	0	0	0
2.64	0	0	0	0	0	0	0	0	1	1	0	2	1	0	0	0
2.65	0	1	0	0	0	0	0	0	1	0	0	0	2	0	0	0
2.66	0	0	0	0	0	0	0	1	0	0	0	0	1	0	0	0
2.67	0	0	1	0	0	0	1	0	0	1	0	3	0	0	1	1
2.68	0	0	0	0	0	0	0	1	0	0	0	0	1	0	0	1
2.69	0	0	0	0	0	0	0	0	0	0	0	1	0	0	0	0
2.7	0	0	0	0	0	0	0	0	0	0	0	0	2	0	0	0
2.71	1	0	1	0	1	1	1	0	2	0	0	1	0	1	0	0
2.72	0	0	1	0	0	0	1	0	1	1	1	1	0	0	0	0
2.73	0	0	0	0	0	0	0	0	0	0	0	0	0	0	0	0
2.74	0	0	0	0	1	0	0	0	0	0	0	1	0	0	0	0
2.75	0	1	0	1	0	0	0	0	1	0	0	0	1	0	0	0
2.76	0	0	0	0	0	0	0	0	0	1	1	2	1	0	1	0
2.77	0	0	0	3	0	0	0	1	1	0	0	1	0	0	1	0
2.78	1	0	0	0	1	0	0	0	1	0	0	1	0	1	0	1
2.79	0	2	0	1	0	0	1	0	1	0	0	0	0	1	1	1
2.8	0	0	0	0	0	0	0	0	1	0	0	0	0	0	0	0
2.81	0	0	0	0	0	0	0	0	0	0	0	1	0	0	0	0
2.82	0	0	0	0	0	1	0	1	0	0	0	0	0	0	0	0
2.83	0	0	0	0	0	0	1	0	1	0	0	0	0	0	0	0
2.84	0	0	0	1	0	0	0	0	0	0	0	1	0	0	0	1
2.85	0	0	0	0	0	0	0	0	0	0	0	0	1	0	0	1
2.86	0	0	0	0	0	0	0	0	0	0	0	1	0	1	0	0
2.87	0	0	1	0	0	0	0	0	0	0	0	0	0	0	0	0
2.88	0	0	1	0	0	0	0	0	0	0	0	0	2	0	0	0
2.89	1	1	1	0	2	0	1	0	0	0	1	0	0	0	0	0
2.9	0	0	1	0	0	0	0	1	1	0	0	0	0	0	1	0
2.91	0	0	0	0	0	0	0	0	1	0	0	1	0	0	0	1
2.92	0	0	1	0	0	0	1	0	0	0	0	0	1	0	0	1
2.93	0	1	0	0	1	0	1	0	0	0	0	0	1	0	0	0
2.94	0	0	0	0	0	0	1	0	0	0	0	1	1	0	0	0
2.95	0	0	0	0	0	0	0	1	1	2	0	1	0	1	0	0
2.96	0	0	0	0	0	0	0	0	0	1	0	0	0	0	0	0
2.97	0	0	0	0	0	1	0	0	0	0	0	0	0	0	0	0
2.98	0	0	1	0	0	0	0	0	0	0	0	0	0	0	1	1
2.99	0	0	0	1	0	0	0	0	0	1	0	1	0	0	0	0
3	0	0	2	0	0	0	1	0	1	1	0	0	0	0	0	0
3.01	1	0	0	0	2	0	0	0	0	0	0	0	0	0	1	0
3.02	0	0	0	0	0	0	1	0	1	0	0	0	0	0	0	0
3.03	0	0	0	0	1	0	0	0	0	0	0	0	0	0	0	0
3.04	0	0	0	1	0	0	1	1	0	0	0	0	0	1	0	0
3.05	0	1	0	1	0	1	0	0	0	0	0	2	1	1	1	0
3.06	0	0	0	0	2	0	1	0	0	0	0	0	0	0	0	0
3.07	0	0	1	0	1	0	1	0	0	2	0	1	1	0	0	0
3.08	0	1	0	1	0	0	1	0	0	0	0	0	0	0	1	0
3.09	0	1	0	0	0	0	0	0	1	0	0	0	0	0	0	0
3.1	0	0	2	1	0	0	1	0	0	0	0	0	2	0	0	0
3.11	0	0	0	1	2	0	0	1	0	0	1	0	0	1	0	0
3.12	0	1	1	0	0	0	0	0	0	1	0	0	0	0	0	0
3.13	0	0	0	0	0	0	0	0	0	0	0	1	1	0	0	0
3.14	0	1	0	0	2	0	1	1	0	0	0	0	0	0	0	0
3.15	0	0	0	0	0	0	0	0	0	0	0	0	0	0	0	0
3.16	1	0	1	0	2	0	2	0	1	1	1	2	0	0	0	0
3.17	0	0	0	0	0	0	0	0	1	0	0	0	1	0	0	0
3.18	0	0	0	0	1	0	1	0	0	0	0	0	1	0	1	0
3.19	0	0	0	0	0	0	0	0	0	0	0	1	0	1	0	0
3.2	0	1	0	0	0	0	1	0	0	0	0	1	0	0	0	0
3.21	0	0	0	1	0	0	2	0	0	0	0	0	0	0	0	0
3.22	0	0	0	0	1	0	0	1	0	0	0	0	1	0	0	0
3.23	0	0	1	0	0	0	0	0	0	0	0	0	0	0	2	0
3.24	1	0	1	0	1	0	0	0	1	0	0	0	0	0	0	0
3.25	0	1	0	0	0	0	1	0	0	1	0	0	1	0	0	0
3.26	0	0	2	1	0	0	0	0	1	0	0	0	0	0	0	0
3.27	0	0	1	0	0	0	0	0	1	0	0	0	0	1	0	0
3.28	0	0	0	0	0	1	0	1	0	1	0	0	1	1	0	0
3.29	1	1	0	0	0	0	1	0	2	0	0	1	0	1	0	0
3.3	0	0	0	1	2	0	1	0	0	0	0	0	0	0	2	0
3.31	1	0	0	0	0	1	0	0	0	0	0	0	1	0	0	0
3.32	0	0	0	0	0	0	0	0	0	1	0	0	1	0	0	0
3.33	0	1	0	1	0	0	0	3	1	1	0	0	0	0	1	1
3.34	0	0	0	0	0	0	1	0	0	1	0	0	0	0	0	0
3.35	1	0	0	1	0	0	0	0	1	0	1	0	0	0	0	0
3.36	0	1	0	0	0	0	0	0	0	0	1	0	0	1	0	0
3.37	0	0	0	1	2	0	1	0	1	0	0	0	0	0	0	0
3.38	0	0	0	1	1	0	0	0	1	1	0	1	1	0	0	0
3.39	1	0	0	1	1	0	0	1	0	0	0	0	0	0	0	0
3.4	0	0	1	1	0	0	0	0	1	0	0	0	1	0	0	0
3.41	2	0	0	0	0	0	0	0	0	0	0	0	0	0	0	0
3.42	1	0	0	0	0	0	0	0	0	1	0	0	0	0	0	2
3.43	0	0	1	0	0	0	1	0	0	0	0	0	1	0	0	0
3.44	0	0	0	0	2	0	1	0	1	0	0	0	0	0	0	0
3.45	0	0	0	1	0	0	0	0	0	0	0	0	0	0	1	0
3.46	0	0	0	0	0	0	0	1	0	0	1	0	0	0	0	0
3.47	0	0	0	0	0	0	0	0	0	1	0	0	1	0	0	0
3.48	0	0	0	1	0	0	0	0	1	1	0	1	0	1	0	0
3.49	0	0	0	0	0	0	0	0	1	0	0	0	1	0	1	0
3.5	0	0	0	0	0	0	0	1	0	0	1	0	0	0	0	1
3.51	0	0	1	1	0	0	1	0	0	0	0	0	0	0	0	0
3.52	0	0	0	0	0	0	0	0	0	0	0	1	0	0	0	0
3.53	0	0	0	0	0	0	1	2	0	0	1	1	0	1	0	0
3.54	0	0	1	1	0	0	0	0	0	0	0	0	1	0	0	1
3.55	1	0	0	0	0	0	1	0	0	0	0	0	1	1	0	0
3.56	0	0	1	0	1	0	0	0	0	0	0	0	1	0	1	0
3.57	0	1	0	0	0	0	0	0	0	1	0	2	0	0	0	0
3.58	1	0	0	1	0	0	0	1	1	0	0	0	0	1	1	1
3.59	0	0	0	0	0	0	0	0	0	0	0	1	1	1	0	0
3.6	0	0	0	1	0	0	0	0	0	0	0	0	0	1	0	2
3.61	0	1	0	0	0	0	0	0	0	0	0	0	0	0	0	0
3.62	0	0	0	0	0	0	0	0	1	0	0	1	0	0	0	0
3.63	1	0	1	0	0	0	0	0	0	0	0	1	1	0	0	0
3.64	0	0	1	0	1	0	1	0	0	0	0	1	0	0	0	0
3.65	0	0	0	0	0	0	1	0	1	0	0	0	1	1	0	0
3.66	0	1	0	0	1	0	0	1	0	0	0	0	0	1	0	0
3.67	0	2	0	0	0	0	0	0	0	1	0	0	0	0	0	0
3.68	0	0	1	0	1	0	0	0	1	0	0	0	0	1	1	0
3.69	0	0	0	1	0	0	0	0	0	1	1	0	0	0	0	0
3.7	0	0	1	0	1	0	1	0	0	0	1	0	1	0	0	2
3.71	1	0	0	0	1	0	0	0	1	0	0	1	0	0	0	0
3.72	0	0	0	0	0	0	0	0	0	0	0	1	1	0	0	0
3.73	0	1	2	0	0	0	2	0	0	1	0	0	0	0	0	1
3.74	0	0	1	0	0	1	0	1	0	0	0	1	0	0	2	0
3.75	0	0	1	1	1	0	2	0	0	0	0	0	0	0	0	0
3.76	0	0	0	1	0	0	0	0	0	0	0	0	0	0	0	0
3.77	1	0	0	1	0	0	1	0	1	0	0	0	0	0	0	0
3.78	0	0	0	1	1	0	0	0	1	0	0	0	1	0	0	1
3.79	0	1	0	1	0	0	1	1	1	0	0	1	0	0	0	0
3.8	0	0	0	1	2	0	0	2	0	2	0	0	0	0	0	0
3.81	0	0	0	0	1	0	1	0	0	0	0	0	0	0	0	0
3.82	0	0	0	0	0	0	2	0	1	0	1	0	0	0	0	1
3.83	0	0	1	0	0	0	0	0	0	2	0	0	0	0	0	0
3.84	2	0	0	0	0	0	0	0	1	0	0	0	1	0	0	0
3.85	1	1	0	0	0	0	1	0	0	0	0	1	1	1	1	1
3.86	0	0	0	0	0	0	0	0	0	0	0	0	1	0	0	0
3.87	0	0	1	0	2	0	0	0	0	0	0	0	0	0	0	0
3.88	0	0	0	0	1	0	0	0	1	0	0	0	0	0	0	0
3.89	0	0	0	1	0	0	0	0	1	0	0	0	0	0	0	0
3.9	0	1	0	0	0	0	0	1	0	1	0	0	0	0	0	0
3.91	0	0	0	0	0	0	1	0	2	1	0	0	0	0	0	0
3.92	0	0	0	1	0	0	0	0	0	1	0	0	0	0	1	0
3.93	0	0	0	0	0	0	0	0	0	0	0	0	1	0	0	0
3.94	0	0	1	0	0	0	1	0	2	0	0	0	0	0	0	0
3.95	0	1	0	0	2	0	1	0	0	0	0	0	2	1	0	1
3.96	0	0	0	0	1	0	0	0	0	0	0	2	0	0	0	0
3.97	0	1	1	0	0	1	1	2	0	0	0	1	0	1	0	0
3.98	0	0	0	1	0	0	0	0	0	0	0	0	0	0	0	0
3.99	0	1	2	0	1	0	0	0	0	0	0	1	0	0	0	0
4	0	1	0	0	0	0	0	0	0	0	0	0	2	1	0	0

## Sheet: 1I
SPN single cell PSTH
-3	1
-2.9	1
-2.8	0
-2.7	0
-2.6	0
-2.5	0
-2.4	0
-2.3	0
-2.2	1
-2.1	1
-2	1
-1.9	2
-1.8	2
-1.7	0
-1.6	0
-1.5	2
-1.4	4
-1.3	0
-1.2	4
-1.1	0
-1	1
-0.9	0
-0.8	1
-0.7	0
-0.6	1
-0.5	1
-0.4	5
-0.3	1
-0.2	3
-0.1	0
0	1
0.1	0
0.2	0
0.3	1
0.4	0
0.5	1
0.6	0
0.7	0
0.8	0
0.9	0
1	1
1.1	1
1.2	1
1.3	0
1.4	0
1.5	0
1.6	1
1.7	1
1.8	1
1.9	1
2	0
2.1	1
2.2	3
2.3	1
2.4	1
2.5	3
2.6	1
2.7	1
2.8	0
2.9	1
3	1
3.1	1
3.2	0
3.3	1
3.4	1
3.5	0
3.6	2
3.7	2
3.8	2
3.9	0
4	1

## Sheet: 1JandK
SPNs PSTH for 1 s NpHR activation
-20	1.59091
-19.9	1.27273
-19.8	1.22727
-19.7	1.31818
-19.6	1.5
-19.5	1.45454
-19.4	0.909091
-19.3	1.40909
-19.2	1.18182
-19.1	1.5
-19	1.13636
-18.9	1.5
-18.8	1.77273
-18.7	1.45454
-18.6	1.31818
-18.5	1.36364
-18.4	0.590909
-18.3	1.45454
-18.2	2.40909
-18.1	1.68182
-18	1.5
-17.9	1.09091
-17.8	0.772727
-17.7	1.18182
-17.6	1.5
-17.5	1.54546
-17.4	1.63636
-17.3	1.22727
-17.2	1.09091
-17.1	0.772727
-17	1.22727
-16.9	1.31818
-16.8	1.31818
-16.7	1.04546
-16.6	1.45454
-16.5	1.36364
-16.4	1.31818
-16.3	1.36364
-16.2	1.31818
-16.1	1.36364
-16	1.36364
-15.9	0.681818
-15.8	1.72727
-15.7	1.54546
-15.6	1.86364
-15.5	1.95454
-15.4	1
-15.3	1.59091
-15.2	1.09091
-15.1	1
-15	0.863636
-14.9	1.45454
-14.8	2.54546
-14.7	0.954545
-14.6	1.18182
-14.5	1.77273
-14.4	1
-14.3	1.54546
-14.2	0.818182
-14.1	0.818182
-14	1.45454
-13.9	1.18182
-13.8	1.59091
-13.7	1.81818
-13.6	2.31818
-13.5	1.09091
-13.4	1.18182
-13.3	1.09091
-13.2	1.31818
-13.1	1.22727
-13	0.863636
-12.9	1.22727
-12.8	0.863636
-12.7	1.86364
-12.6	1.77273
-12.5	1.72727
-12.4	1.13636
-12.3	1.18182
-12.2	0.954545
-12.1	0.636364
-12	0.863636
-11.9	1.45454
-11.8	1.68182
-11.7	1.40909
-11.6	1.5
-11.5	1.40909
-11.4	0.772727
-11.3	1.18182
-11.2	0.863636
-11.1	1.13636
-11	1.31818
-10.9	1.81818
-10.8	1.04546
-10.7	1.86364
-10.6	1.36364
-10.5	1.36364
-10.4	1.45454
-10.3	0.863636
-10.2	1.68182
-10.1	1.27273
-10	1.40909
-9.9	1.72727
-9.8	1.5
-9.7	0.954545
-9.6	1.18182
-9.5	1.13636
-9.4	1.18182
-9.3	1.13636
-9.2	1.5
-9.1	1.13636
-9	1.18182
-8.9	1.22727
-8.8	1.31818
-8.7	1.45454
-8.6	1.54546
-8.5	1.59091
-8.4	1.36364
-8.3	1.36364
-8.2	1.13636
-8.1	1.63636
-8	1.18182
-7.9	1.22727
-7.8	1.27273
-7.7	1.18182
-7.6	1.18182
-7.5	1.22727
-7.4	1.27273
-7.3	1.13636
-7.2	1.18182
-7.1	1.40909
-7	1.77273
-6.9	1.45454
-6.8	0.863636
-6.7	1.13636
-6.6	0.772727
-6.5	1.36364
-6.4	1.59091
-6.3	1.63636
-6.2	1.09091
-6.1	1.68182
-6	1.36364
-5.9	1.31818
-5.8	1.04546
-5.7	1.27273
-5.6	1.31818
-5.5	1.5
-5.4	1.27273
-5.3	0.954545
-5.2	1.5
-5.1	1.54546
-5	1.31818
-4.9	1.13636
-4.8	1.59091
-4.7	0.772727
-4.6	1.27273
-4.5	1.45454
-4.4	1.86364
-4.3	1.13636
-4.2	1.13636
-4.1	0.954545
-4	1.22727
-3.9	1.68182
-3.8	1.18182
-3.7	1.54546
-3.6	1.72727
-3.5	1.45454
-3.4	0.954545
-3.3	1.40909
-3.2	1.31818
-3.1	1.45454
-3	1.5
-2.9	1.13636
-2.8	2
-2.7	1.27273
-2.6	1.86364
-2.5	1.68182
-2.4	0.681818
-2.3	1.31818
-2.2	1
-2.1	1.04546
-2	0.954545
-1.9	1.36364
-1.8	1.54546
-1.7	2.09091
-1.6	1.95454
-1.5	1.5
-1.4	1.13636
-1.3	1
-1.2	1.04546
-1.1	1.04546
-1	1.63636
-0.9	1.81818
-0.8	1.68182
-0.7	1.54546
-0.6	1.72727
-0.5	1.5
-0.4	1.04546
-0.3	1.36364
-0.2	1.63636
-0.1	1.5
0	1.31818
0.1	2.27273
0.2	1
0.3	0.909091
0.4	0.590909
0.5	0.681818
0.6	0.727273
0.7	0.772727
0.8	0.681818
0.9	0.636364
1	0.681818
1.1	0.590909
1.2	0.5
1.3	1.09091
1.4	0.590909
1.5	0.863636
1.6	0.863636
1.7	1.04546
1.8	1.04546
1.9	1.09091
2	0.863636
2.1	1.09091
2.2	1.90909
2.3	1.13636
2.4	1.22727
2.5	1.09091
2.6	1
2.7	0.681818
2.8	1.09091
2.9	1.81818
3	1.63636
3.1	1.36364
3.2	1.04546
3.3	1.18182
3.4	1.40909
3.5	1.13636
3.6	1.27273
3.7	1.27273
3.8	2.04546
3.9	1.68182
4	1.36364
4.1	0.909091
4.2	1.59091
4.3	1.45454
4.4	1.18182
4.5	0.636364
4.6	1.5
4.7	1.54546
4.8	1.59091
4.9	1.72727
5	1.18182
5.1	0.954545
5.2	1.22727
5.3	1.54546
5.4	1.18182
5.5	0.954545
5.6	1.40909
5.7	1.45454
5.8	1.95454
5.9	1.40909
6	0.727273
6.1	1.40909
6.2	1.59091
6.3	1.18182
6.4	0.954545
6.5	1.59091
6.6	1.86364
6.7	1.54546
6.8	1.59091
6.9	1.63636
7	1.81818
7.1	1.63636
7.2	1.22727
7.3	1.27273
7.4	1.63636
7.5	1.31818
7.6	1.36364
7.7	1.40909
7.8	1.13636
7.9	1.04546
8	1.27273
8.1	1.22727
8.2	1.68182
8.3	1.40909
8.4	1.09091
8.5	1.31818
8.6	1.13636
8.7	0.772727
8.8	1.04546
8.9	1.18182
9	1.54546
9.1	1.59091
9.2	1
9.3	1.18182
9.4	1.5
9.5	0.772727
9.6	0.909091
9.7	1.13636
9.8	1.72727
9.9	1.77273
10	1.81818
10.1	1.5
10.2	1.18182
10.3	1.31818
10.4	1.45454
10.5	0.863636
10.6	1.04546
10.7	1.22727
10.8	1.72727
10.9	1.22727
11	0.818182
11.1	1.40909
11.2	1.54546
11.3	1.13636
11.4	1.45454
11.5	1.54546
11.6	1.68182
11.7	1.86364
11.8	1.09091
11.9	1.27273
12	1.54546
12.1	1.09091
12.2	1.13636
12.3	1.63636
12.4	1.45454
12.5	1.36364
12.6	1.04546
12.7	1.04546
12.8	1.22727
12.9	1.90909
13	1.04546
13.1	1.27273
13.2	2
13.3	1.40909
13.4	1.09091
13.5	1.22727
13.6	0.772727
13.7	1.18182
13.8	1.31818
13.9	1.31818
14	1.31818
14.1	1.63636
14.2	1.54546
14.3	1.13636
14.4	0.909091
14.5	1.18182
14.6	1.45454
14.7	1.54546
14.8	2.09091
14.9	1.40909
15	1.72727
15.1	1.68182
15.2	1.18182
15.3	0.772727
15.4	1.40909
15.5	1.09091
15.6	1.36364
15.7	1.40909
15.8	1.40909
15.9	0.818182
16	1.40909
16.1	0.5
16.2	1.5
16.3	1.45454
16.4	1.18182
16.5	1.18182
16.6	1.45454
16.7	1.13636
16.8	1
16.9	1.36364
17	1.5
17.1	1.27273
17.2	1.54546
17.3	1.18182
17.4	1.36364
17.5	1.13636
17.6	0.409091
17.7	1.31818
17.8	1.5
17.9	0.818182
18	1.5
18.1	0.909091
18.2	1.81818
18.3	1.45454
18.4	1.27273
18.5	1.59091
18.6	1.09091
18.7	1.36364
18.8	0.681818
18.9	1.36364
19	1
19.1	1.36364
19.2	0.772727
19.3	1.95454
19.4	1.77273
19.5	1.31818
19.6	1.04546
19.7	1.36364
19.8	1.18182
19.9	1.36364
20	1.18182

## Sheet: 1L
Firing inhibition % of baseline
anest 1 sec	awake 1 sec
100	100
9.09091	27.2727
75	4.54545
62.069	50
5.66038	53.8462
7.40741	100
0	25
85.7143
28.5714
33.3333
76.9231
66.6667
66.6667
28.5714
28.5714
20
0
56.6667
56
55
35.7143
63.6364
