# Supplementary material for: Pauses in cholinergic interneuron firing exert an inhibitory control on striatal output in vivo
Source: eLife. 2018 Mar 26;7:e32510. doi: 10.7554/eLife.32510 (PMC5869016; doi:10.7554/eLife.32510)
Supplement: Figure 1—figure supplement 1—source data 1. [file elife-32510-fig1-figsupp1-data1.xlsx]

## Sheet: 1S1A
CIN in slice PSTH with 1s light
-3	0	0	1	0	0
-2.99	0	0	0	0	0
-2.98	0	0	0	0	0
-2.97	0	0	0	0	0
-2.96	0	0	0	0	0
-2.95	0	1	0	0	0
-2.94	0	0	1	0	0
-2.93	0	1	0	0	0
-2.92	0	0	2	0	0
-2.91	0	1	0	0	0
-2.9	0	0	0	0	0
-2.89	0	0	1	0	0
-2.88	0	0	0	0	0
-2.87	0	0	0	0	0
-2.86	0	0	1	0	0
-2.85	0	1	0	0	0
-2.84	0	0	0	0	0
-2.83	0	0	0	0	0
-2.82	0	0	1	0	0
-2.81	0	0	1	0	0
-2.8	1	0	2	0	0
-2.79	0	2	0	0	0
-2.78	0	0	0	0	0
-2.77	0	1	0	0	1
-2.76	0	0	1	1	0
-2.75	0	1	0	0	0
-2.74	0	0	1	0	0
-2.73	0	0	0	0	0
-2.72	0	1	1	0	0
-2.71	0	0	0	0	0
-2.7	0	0	1	1	0
-2.69	1	0	0	0	0
-2.68	0	0	0	0	0
-2.67	0	0	0	0	0
-2.66	0	0	0	0	0
-2.65	0	0	1	0	0
-2.64	0	1	0	0	0
-2.63	0	0	2	0	0
-2.62	0	0	0	0	0
-2.61	0	0	1	0	0
-2.6	0	0	1	0	0
-2.59	0	0	0	0	1
-2.58	0	1	0	0	0
-2.57	0	0	1	0	0
-2.56	0	1	1	0	0
-2.55	0	0	1	0	0
-2.54	0	1	0	0	0
-2.53	0	0	0	0	0
-2.52	0	0	0	0	0
-2.51	0	1	0	0	0
-2.5	0	1	0	0	0
-2.49	0	0	1	1	0
-2.48	0	1	0	0	0
-2.47	0	0	1	1	0
-2.46	1	1	0	0	1
-2.45	0	0	0	0	0
-2.44	0	0	0	0	0
-2.43	0	0	0	0	0
-2.42	0	0	3	0	0
-2.41	0	0	0	0	0
-2.4	0	0	1	0	0
-2.39	0	1	0	0	0
-2.38	0	0	0	0	0
-2.37	0	1	0	0	0
-2.36	0	0	1	0	0
-2.35	0	0	0	0	0
-2.34	0	0	1	0	0
-2.33	0	1	0	0	0
-2.32	0	0	0	0	0
-2.31	0	1	3	0	0
-2.3	0	0	0	0	0
-2.29	0	0	0	0	0
-2.28	0	0	0	0	1
-2.27	0	0	1	0	0
-2.26	0	1	0	0	0
-2.25	0	0	0	0	0
-2.24	0	0	0	0	0
-2.23	0	0	0	1	0
-2.22	0	1	0	0	1
-2.21	0	0	0	0	0
-2.2	0	0	0	0	1
-2.19	0	1	0	0	0
-2.18	0	1	1	0	0
-2.17	0	1	1	0	1
-2.16	1	0	0	0	0
-2.15	0	1	2	0	0
-2.14	0	1	0	0	0
-2.13	0	0	0	0	0
-2.12	0	0	2	0	0
-2.11	0	0	0	0	0
-2.1	0	0	0	0	0
-2.09	0	0	1	0	0
-2.08	1	0	1	0	1
-2.07	0	1	0	0	0
-2.06	0	0	0	0	0
-2.05	0	2	0	0	1
-2.04	0	0	0	0	0
-2.03	0	0	1	0	0
-2.02	0	0	0	0	0
-2.01	0	0	1	0	0
-2	0	0	0	0	0
-1.99	0	0	1	0	0
-1.98	0	1	0	0	0
-1.97	0	0	2	0	0
-1.96	0	0	0	0	0
-1.95	0	0	0	0	0
-1.94	0	0	1	0	0
-1.93	0	0	0	0	0
-1.92	0	0	0	0	0
-1.91	0	0	1	0	0
-1.9	0	1	0	0	0
-1.89	0	0	1	0	0
-1.88	0	0	0	0	0
-1.87	0	0	1	0	0
-1.86	1	1	1	0	0
-1.85	0	0	0	0	0
-1.84	0	1	0	0	0
-1.83	0	0	0	0	0
-1.82	0	2	0	0	0
-1.81	0	1	0	0	0
-1.8	1	1	1	0	0
-1.79	0	0	2	0	0
-1.78	0	0	1	0	0
-1.77	0	1	0	0	0
-1.76	0	1	1	0	0
-1.75	0	0	0	0	0
-1.74	0	0	1	0	0
-1.73	0	0	0	0	0
-1.72	0	0	0	0	1
-1.71	0	0	1	0	0
-1.7	0	0	0	0	0
-1.69	0	1	0	0	0
-1.68	0	0	1	0	0
-1.67	0	0	0	0	0
-1.66	0	1	0	0	0
-1.65	0	0	0	0	0
-1.64	0	0	0	0	0
-1.63	0	0	1	0	0
-1.62	1	0	0	0	0
-1.61	0	0	0	0	0
-1.6	0	0	1	0	0
-1.59	0	0	1	0	0
-1.58	0	0	0	0	0
-1.57	0	1	3	0	0
-1.56	0	0	0	0	0
-1.55	0	2	0	0	0
-1.54	0	0	2	0	0
-1.53	0	1	0	0	0
-1.52	0	0	0	0	0
-1.51	0	1	0	0	0
-1.5	0	0	0	0	0
-1.49	0	0	0	0	0
-1.48	0	0	1	0	0
-1.47	0	1	0	0	0
-1.46	0	0	1	0	0
-1.45	0	0	0	0	0
-1.44	0	0	0	0	0
-1.43	0	1	0	0	0
-1.42	0	0	0	0	1
-1.41	1	0	1	0	0
-1.4	0	1	0	0	0
-1.39	0	0	0	0	0
-1.38	0	1	0	0	0
-1.37	0	0	3	0	0
-1.36	0	0	2	0	0
-1.35	0	0	1	0	0
-1.34	0	1	1	0	0
-1.33	0	0	0	0	0
-1.32	0	1	0	0	0
-1.31	0	1	0	0	0
-1.3	0	0	0	0	0
-1.29	0	0	0	0	0
-1.28	0	0	0	0	0
-1.27	0	0	0	0	0
-1.26	1	0	1	0	0
-1.25	0	1	0	0	1
-1.24	0	0	0	0	0
-1.23	0	0	0	0	0
-1.22	1	0	0	0	0
-1.21	0	0	1	0	0
-1.2	0	0	0	0	0
-1.19	0	3	0	0	0
-1.18	0	0	0	0	0
-1.17	1	0	1	0	0
-1.16	0	1	0	0	0
-1.15	0	0	1	0	0
-1.14	0	0	1	0	0
-1.13	0	0	1	0	0
-1.12	0	0	2	0	0
-1.11	0	0	1	0	0
-1.1	0	1	1	0	0
-1.09	0	0	0	0	0
-1.08	0	0	0	0	0
-1.07	0	0	0	0	0
-1.06	0	0	0	0	0
-1.05	0	0	0	0	0
-1.04	1	0	1	0	0
-1.03	0	1	0	0	0
-1.02	1	0	0	0	0
-1.01	0	1	0	0	0
-1	0	1	1	0	0
-0.99	0	1	0	0	0
-0.98	0	0	0	0	0
-0.97	1	1	1	0	0
-0.96	1	0	0	0	0
-0.95	0	0	1	0	0
-0.94	0	0	0	0	0
-0.93	0	1	1	0	0
-0.92	0	0	0	0	0
-0.91	0	0	0	0	1
-0.9	0	1	1	0	2
-0.89	0	0	2	0	0
-0.88	0	0	0	0	0
-0.87	0	0	2	0	0
-0.86	0	0	0	0	0
-0.85	0	0	0	0	0
-0.84	0	0	2	0	0
-0.83	0	1	0	0	0
-0.82	0	0	0	1	1
-0.81	0	0	0	0	0
-0.8	0	0	0	0	0
-0.79	0	1	1	0	1
-0.78	0	0	0	0	0
-0.77	0	0	0	0	0
-0.76	0	0	0	0	0
-0.75	0	0	0	0	0
-0.74	0	0	1	0	0
-0.73	0	1	0	0	0
-0.72	0	0	0	1	1
-0.71	0	0	0	0	0
-0.7	0	1	1	0	0
-0.69	0	0	0	0	0
-0.68	0	1	1	0	0
-0.67	0	0	1	0	0
-0.66	0	1	0	0	0
-0.65	0	0	1	0	0
-0.64	0	0	2	1	0
-0.63	0	1	0	0	0
-0.62	0	1	1	0	0
-0.61	0	0	1	2	0
-0.6	0	0	1	0	0
-0.59	0	0	0	0	0
-0.58	0	1	0	0	0
-0.57	0	1	0	0	0
-0.56	0	0	1	0	0
-0.55	0	0	0	0	0
-0.54	0	0	0	0	1
-0.53	0	0	0	0	0
-0.52	0	0	0	0	0
-0.51	0	0	1	0	0
-0.5	1	0	0	0	0
-0.49	0	1	1	0	0
-0.48	0	0	0	0	0
-0.47	0	0	0	0	0
-0.46	0	1	0	0	0
-0.45	0	0	1	0	0
-0.44	0	0	1	0	0
-0.43	0	0	0	0	0
-0.42	0	2	0	0	0
-0.41	0	0	1	0	0
-0.4	1	1	1	0	0
-0.39	0	0	0	0	0
-0.38	0	0	1	0	0
-0.37	0	1	0	0	0
-0.36	1	0	1	0	0
-0.35	0	0	1	0	0
-0.34	0	0	1	0	0
-0.33	0	0	0	0	0
-0.32	0	0	0	0	0
-0.31	0	0	0	0	1
-0.3	0	0	0	1	0
-0.29	0	0	1	0	0
-0.28	0	0	1	1	0
-0.27	0	1	0	0	0
-0.26	0	0	0	0	0
-0.25	0	0	0	0	0
-0.24	0	0	0	1	0
-0.23	0	0	0	0	0
-0.22	0	0	2	0	0
-0.21	0	1	1	0	0
-0.2	1	1	1	0	0
-0.19	0	0	0	0	0
-0.18	1	1	0	0	0
-0.17	0	1	0	0	0
-0.16	0	2	2	0	0
-0.15	0	0	0	0	0
-0.14	0	1	2	0	0
-0.13	0	0	0	0	0
-0.12	0	0	0	0	0
-0.11	0	1	0	1	0
-0.1	0	0	0	1	0
-0.09	0	0	0	0	0
-0.08	0	0	0	0	0
-0.07	1	0	1	0	0
-0.06	0	0	1	0	0
-0.05	0	0	1	0	0
-0.04	0	0	0	1	0
-0.03	0	0	0	0	0
-0.02	0	0	0	0	0
-0.01	0	0	0	0	0
0	0	0	0	0	0
0.01	0	0	0	0	0
0.02	0	0	0	0	0
0.03	0	0	0	0	0
0.04	0	0	0	0	0
0.05	0	0	0	0	0
0.06	0	0	0	0	0
0.07	0	0	0	0	0
0.08	0	0	0	0	0
0.09	0	0	0	0	0
0.1	0	0	0	0	0
0.11	0	0	0	0	0
0.12	0	0	0	0	0
0.13	0	0	0	0	0
0.14	0	0	0	0	0
0.15	0	0	0	0	0
0.16	0	0	0	0	0
0.17	0	0	0	0	0
0.18	0	0	0	0	0
0.19	0	0	0	0	0
0.2	0	0	0	0	0
0.21	0	0	0	0	0
0.22	0	0	0	0	0
0.23	0	0	0	0	0
0.24	0	0	0	0	0
0.25	0	0	0	0	0
0.26	0	0	0	0	0
0.27	0	0	0	0	0
0.28	0	0	0	0	0
0.29	0	0	0	0	0
0.3	0	0	0	0	0
0.31	0	0	0	0	0
0.32	0	0	0	0	0
0.33	0	0	0	0	0
0.34	0	0	0	0	0
0.35	0	0	0	0	0
0.36	0	0	0	0	0
0.37	0	0	0	0	0
0.38	0	0	0	0	0
0.39	0	0	0	0	0
0.4	0	0	0	0	0
0.41	0	0	0	0	0
0.42	0	0	0	0	0
0.43	0	0	0	0	0
0.44	0	0	0	0	0
0.45	0	0	0	0	0
0.46	0	0	0	0	0
0.47	0	0	0	0	0
0.48	0	0	0	0	0
0.49	0	0	0	0	0
0.5	0	0	0	0	0
0.51	0	0	0	0	0
0.52	0	0	0	0	0
0.53	0	0	0	0	0
0.54	0	0	0	0	0
0.55	0	0	0	0	0
0.56	0	0	0	0	0
0.57	0	0	0	0	0
0.58	0	0	0	0	0
0.59	0	0	0	0	0
0.6	0	0	0	0	0
0.61	0	0	0	0	0
0.62	0	0	0	0	0
0.63	0	0	0	0	0
0.64	0	0	0	0	0
0.65	0	0	0	0	0
0.66	0	0	0	0	0
0.67	0	0	0	0	0
0.68	0	0	0	0	0
0.69	0	0	0	0	0
0.7	0	0	0	0	0
0.71	0	0	0	0	0
0.72	0	0	0	0	0
0.73	0	0	0	0	0
0.74	0	0	0	0	0
0.75	0	0	0	0	0
0.76	0	0	0	0	0
0.77	0	0	0	0	0
0.78	0	0	0	0	0
0.79	0	0	0	0	0
0.8	0	0	0	0	0
0.81	0	0	0	0	0
0.82	0	0	0	0	0
0.83	0	0	0	0	0
0.84	0	0	0	0	0
0.85	0	0	0	0	0
0.86	0	0	0	0	0
0.87	0	0	0	0	0
0.88	0	0	0	0	0
0.89	0	0	0	0	0
0.9	0	0	0	0	0
0.91	0	0	0	0	0
0.92	0	0	0	0	0
0.93	0	0	0	0	0
0.94	0	0	0	0	0
0.95	0	0	0	0	0
0.96	0	0	0	0	0
0.97	0	0	0	0	0
0.98	0	0	0	0	0
0.99	0	0	0	0	0
1	0	0	0	0	0
1.01	0	0	0	0	0
1.02	0	0	0	0	0
1.03	1	0	0	0	0
1.04	0	0	0	0	0
1.05	0	0	0	0	0
1.06	0	0	0	0	0
1.07	1	0	0	0	0
1.08	0	0	0	0	0
1.09	0	0	0	0	0
1.1	2	0	0	0	0
1.11	0	0	0	0	0
1.12	0	0	0	0	0
1.13	1	0	0	0	0
1.14	1	0	0	0	0
1.15	0	0	0	0	0
1.16	0	0	0	0	0
1.17	0	0	0	0	0
1.18	2	0	0	0	0
1.19	0	0	0	0	0
1.2	0	0	0	0	0
1.21	0	0	0	1	0
1.22	0	0	0	0	0
1.23	2	0	0	1	0
1.24	0	0	2	2	0
1.25	0	0	3	1	0
1.26	0	0	5	1	0
1.27	0	0	0	0	0
1.28	0	0	0	1	0
1.29	1	0	0	0	0
1.3	2	1	0	0	0
1.31	1	2	0	0	0
1.32	0	2	0	0	0
1.33	0	1	0	1	0
1.34	0	0	0	0	0
1.35	1	3	0	0	0
1.36	0	0	0	0	0
1.37	0	1	0	0	0
1.38	0	0	1	0	0
1.39	1	0	5	0	0
1.4	1	0	3	0	0
1.41	0	0	1	0	0
1.42	1	0	0	0	0
1.43	0	0	0	0	0
1.44	1	0	0	0	0
1.45	1	0	0	1	0
1.46	0	0	0	0	0
1.47	0	2	0	0	0
1.48	0	2	0	0	0
1.49	0	1	0	0	0
1.5	0	0	0	0	0
1.51	0	0	0	0	0
1.52	1	1	0	0	0
1.53	0	1	1	0	0
1.54	0	0	4	0	0
1.55	0	2	4	0	0
1.56	0	0	0	0	0
1.57	1	0	0	0	0
1.58	0	0	1	0	0
1.59	0	0	0	0	0
1.6	0	0	0	0	0
1.61	1	1	0	0	0
1.62	0	0	0	0	0
1.63	0	0	0	0	0
1.64	0	0	0	0	0
1.65	0	1	0	0	0
1.66	0	2	0	0	0
1.67	0	1	0	0	0
1.68	0	1	0	0	0
1.69	0	0	1	0	0
1.7	0	1	2	0	0
1.71	0	0	3	0	0
1.72	0	1	3	0	0
1.73	1	0	0	0	0
1.74	0	0	1	0	0
1.75	0	1	0	0	0
1.76	0	0	0	0	0
1.77	0	0	0	0	1
1.78	0	1	0	0	0
1.79	0	0	0	0	0
1.8	0	0	0	0	1
1.81	0	0	0	0	0
1.82	0	0	0	0	1
1.83	0	0	0	0	0
1.84	1	0	0	0	0
1.85	0	0	0	0	0
1.86	0	2	2	0	0
1.87	0	2	1	0	0
1.88	0	0	3	0	0
1.89	0	1	1	0	2
1.9	0	2	1	0	0
1.91	0	0	1	0	0
1.92	0	0	0	0	0
1.93	1	0	1	0	0
1.94	0	0	0	0	0
1.95	0	0	0	0	2
1.96	0	2	0	0	0
1.97	0	0	0	0	0
1.98	0	1	0	0	0
1.99	0	0	0	0	1
2	0	0	0	0	0
2.01	0	0	1	0	0
2.02	0	0	0	0	0
2.03	0	0	0	0	0
2.04	0	0	0	0	1
2.05	0	0	0	0	0
2.06	0	1	4	0	0
2.07	0	2	1	0	0
2.08	0	1	1	0	0
2.09	0	0	1	0	0
2.1	0	0	0	0	1
2.11	0	1	1	0	0
2.12	1	1	0	0	0
2.13	0	0	1	0	0
2.14	0	0	0	0	0
2.15	0	0	0	0	0
2.16	0	1	1	0	0
2.17	0	0	0	0	0
2.18	0	1	0	0	0
2.19	0	0	0	0	0
2.2	0	0	0	0	0
2.21	0	0	1	0	0
2.22	0	1	0	0	0
2.23	0	1	0	0	0
2.24	0	0	1	0	0
2.25	0	0	1	0	0
2.26	0	0	3	0	0
2.27	0	0	1	0	0
2.28	0	1	0	0	0
2.29	0	1	0	0	0
2.3	0	0	1	0	0
2.31	0	1	1	0	0
2.32	0	0	1	0	0
2.33	0	1	0	0	0
2.34	0	2	0	0	0
2.35	0	0	0	0	0
2.36	0	0	0	0	0
2.37	0	0	1	0	0
2.38	0	0	0	0	0
2.39	0	0	0	0	0
2.4	0	1	0	0	0
2.41	0	0	0	0	0
2.42	0	2	0	0	0
2.43	1	0	1	0	0
2.44	0	0	1	0	0
2.45	0	0	1	0	0
2.46	0	0	2	0	0
2.47	0	0	2	0	0
2.48	0	0	0	0	0
2.49	0	0	0	0	0
2.5	0	0	1	0	0
2.51	0	1	0	0	0
2.52	0	0	0	0	0
2.53	0	1	1	0	0
2.54	0	1	0	0	0
2.55	0	1	0	0	0
2.56	0	0	0	0	0
2.57	0	0	0	0	0
2.58	0	2	0	0	0
2.59	0	1	1	0	0
2.6	0	0	1	0	0
2.61	0	0	0	0	0
2.62	0	0	2	0	0
2.63	0	1	1	0	0
2.64	0	0	0	0	0
2.65	0	0	0	0	0
2.66	0	0	1	0	0
2.67	0	0	2	0	0
2.68	0	2	0	0	0
2.69	0	0	0	0	0
2.7	0	0	0	0	0
2.71	0	0	1	0	0
2.72	0	0	1	0	0
2.73	0	0	0	0	0
2.74	0	1	0	0	0
2.75	0	1	0	0	0
2.76	0	0	0	0	0
2.77	1	0	0	0	0
2.78	0	0	0	0	0
2.79	0	0	3	0	0
2.8	0	0	1	0	0
2.81	0	0	0	0	0
2.82	0	0	1	0	0
2.83	0	1	0	0	0
2.84	0	1	0	0	0
2.85	0	1	0	0	0
2.86	0	2	2	0	0
2.87	0	0	2	0	0
2.88	0	0	0	0	0
2.89	0	0	0	0	0
2.9	0	0	0	0	0
2.91	0	0	0	0	0
2.92	0	0	0	0	0
2.93	0	0	0	0	0
2.94	0	1	1	0	0
2.95	0	0	0	0	0
2.96	0	1	0	0	0
2.97	0	1	2	0	0
2.98	0	0	2	0	0
2.99	0	1	0	0	0
3	0	0	1	0	0
3.01	1	0	0	0	0
3.02	0	0	0	0	0
3.03	0	0	0	0	0
3.04	0	0	0	0	0
3.05	0	1	2	0	0
3.06	0	1	0	0	0
3.07	0	0	1	0	0
3.08	0	0	1	0	0
3.09	0	0	0	0	0
3.1	1	1	0	1	0
3.11	0	0	0	0	0
3.12	0	0	0	0	0
3.13	0	1	0	0	0
3.14	0	0	2	0	0
3.15	0	1	1	0	0
3.16	0	0	1	0	0
3.17	0	1	0	0	0
3.18	0	0	2	0	0
3.19	0	1	0	0	0
3.2	0	0	0	0	0
3.21	0	0	0	0	0
3.22	1	0	0	0	0
3.23	0	1	0	0	0
3.24	0	0	0	0	0
3.25	0	0	0	0	0
3.26	0	0	2	0	1
3.27	0	0	1	0	0
3.28	0	0	0	0	0
3.29	0	1	1	0	0
3.3	0	0	0	0	0
3.31	0	0	0	0	0
3.32	0	0	1	0	0
3.33	0	0	0	0	0
3.34	0	0	0	0	0
3.35	0	2	1	0	0
3.36	0	1	2	0	0
3.37	0	0	0	0	0
3.38	0	1	1	0	0
3.39	2	0	1	0	0
3.4	0	1	0	1	0
3.41	0	0	0	0	0
3.42	0	1	0	0	0
3.43	0	0	0	0	0
3.44	0	0	0	0	0
3.45	0	0	0	0	0
3.46	1	0	0	0	0
3.47	0	1	0	0	1
3.48	0	0	1	1	0
3.49	0	1	2	0	0
3.5	0	0	1	0	0
3.51	0	0	0	0	0
3.52	0	0	0	0	0
3.53	0	0	1	0	1
3.54	0	0	2	0	0
3.55	0	0	0	0	0
3.56	0	0	1	0	0
3.57	0	0	0	0	0
3.58	0	0	0	0	0
3.59	0	1	0	0	0
3.6	1	0	0	0	0
3.61	0	0	0	0	0
3.62	0	0	0	0	0
3.63	0	1	1	0	0
3.64	0	0	0	0	0
3.65	0	1	0	0	0
3.66	0	2	1	0	0
3.67	0	0	0	0	0
3.68	0	0	0	0	0
3.69	0	1	1	0	0
3.7	0	0	2	0	1
3.71	0	0	2	0	0
3.72	0	0	0	0	0
3.73	0	1	1	0	0
3.74	0	0	1	0	0
3.75	0	0	1	0	0
3.76	0	0	0	0	0
3.77	0	0	0	1	1
3.78	0	0	0	0	0
3.79	0	1	0	1	0
3.8	0	0	0	0	0
3.81	0	1	1	0	0
3.82	0	0	0	0	0
3.83	0	2	0	0	0
3.84	0	0	0	0	0
3.85	1	1	0	0	0
3.86	0	0	0	0	0
3.87	0	0	0	0	0
3.88	0	0	0	0	1
3.89	0	0	1	0	0
3.9	0	0	1	0	0
3.91	0	0	0	0	0
3.92	0	1	2	0	0
3.93	0	0	3	0	0
3.94	0	0	0	0	0
3.95	0	0	1	0	0
3.96	0	0	0	0	0
3.97	0	0	0	0	0
3.98	0	0	0	1	0
3.99	0	1	0	0	1
4	0	1	0	0	0

## Sheet: 1S1B
CIN in vivo PSTH with 1s light
-3	0	0
-2.99	0	0
-2.98	0	0
-2.97	0	0
-2.96	0	0
-2.95	0	0
-2.94	1	0
-2.93	1	1
-2.92	0	0
-2.91	0	0
-2.9	1	0
-2.89	0	1
-2.88	0	0
-2.87	0	0
-2.86	0	0
-2.85	1	2
-2.84	0	1
-2.83	1	0
-2.82	0	0
-2.81	0	0
-2.8	0	0
-2.79	0	0
-2.78	0	0
-2.77	0	0
-2.76	1	1
-2.75	0	1
-2.74	0	0
-2.73	0	0
-2.72	1	0
-2.71	0	0
-2.7	0	1
-2.69	0	1
-2.68	0	0
-2.67	0	0
-2.66	1	1
-2.65	0	0
-2.64	0	1
-2.63	0	0
-2.62	0	0
-2.61	1	1
-2.6	0	0
-2.59	0	1
-2.58	0	0
-2.57	0	0
-2.56	0	0
-2.55	0	1
-2.54	0	0
-2.53	1	0
-2.52	0	1
-2.51	0	0
-2.5	0	0
-2.49	0	0
-2.48	0	1
-2.47	0	0
-2.46	0	0
-2.45	1	0
-2.44	0	0
-2.43	0	0
-2.42	0	0
-2.41	0	0
-2.4	1	2
-2.39	0	0
-2.38	0	1
-2.37	0	1
-2.36	0	0
-2.35	0	0
-2.34	0	0
-2.33	0	1
-2.32	0	0
-2.31	0	0
-2.3	0	0
-2.29	0	0
-2.28	0	0
-2.27	1	0
-2.26	0	0
-2.25	0	0
-2.24	0	0
-2.23	0	0
-2.22	0	0
-2.21	0	2
-2.2	0	0
-2.19	0	0
-2.18	0	0
-2.17	0	0
-2.16	0	1
-2.15	0	0
-2.14	0	0
-2.13	0	1
-2.12	0	0
-2.11	0	0
-2.1	1	0
-2.09	0	0
-2.08	0	0
-2.07	0	0
-2.06	1	1
-2.05	0	0
-2.04	2	0
-2.03	1	0
-2.02	0	0
-2.01	0	0
-2	0	0
-1.99	0	1
-1.98	0	0
-1.97	0	0
-1.96	0	1
-1.95	0	0
-1.94	0	1
-1.93	0	1
-1.92	0	1
-1.91	0	0
-1.9	0	0
-1.89	0	0
-1.88	1	0
-1.87	0	1
-1.86	0	0
-1.85	0	0
-1.84	0	1
-1.83	0	0
-1.82	0	1
-1.81	0	0
-1.8	0	0
-1.79	0	0
-1.78	0	0
-1.77	0	0
-1.76	0	0
-1.75	1	0
-1.74	1	1
-1.73	0	0
-1.72	0	0
-1.71	2	1
-1.7	0	1
-1.69	0	0
-1.68	0	1
-1.67	0	0
-1.66	0	0
-1.65	0	0
-1.64	0	1
-1.63	0	0
-1.62	0	0
-1.61	1	0
-1.6	0	0
-1.59	0	0
-1.58	0	0
-1.57	0	0
-1.56	0	0
-1.55	0	0
-1.54	0	1
-1.53	1	0
-1.52	1	0
-1.51	0	1
-1.5	0	0
-1.49	0	1
-1.48	0	0
-1.47	0	0
-1.46	1	0
-1.45	0	0
-1.44	0	0
-1.43	0	0
-1.42	0	1
-1.41	0	0
-1.4	0	0
-1.39	0	0
-1.38	0	0
-1.37	0	0
-1.36	2	0
-1.35	0	0
-1.34	0	1
-1.33	0	0
-1.32	0	0
-1.31	0	1
-1.3	1	1
-1.29	0	1
-1.28	0	0
-1.27	0	0
-1.26	0	0
-1.25	0	1
-1.24	0	1
-1.23	0	0
-1.22	0	0
-1.21	0	0
-1.2	0	1
-1.19	1	1
-1.18	0	0
-1.17	0	1
-1.16	0	0
-1.15	0	0
-1.14	0	0
-1.13	0	0
-1.12	0	0
-1.11	0	0
-1.1	0	1
-1.09	0	1
-1.08	1	0
-1.07	0	0
-1.06	0	0
-1.05	0	1
-1.04	0	0
-1.03	0	0
-1.02	0	0
-1.01	2	0
-1	0	1
-0.99	0	1
-0.98	0	0
-0.97	0	0
-0.96	0	0
-0.95	0	0
-0.94	0	0
-0.93	0	0
-0.92	0	0
-0.91	1	0
-0.9	0	0
-0.89	0	0
-0.88	0	0
-0.87	0	0
-0.86	0	0
-0.85	1	0
-0.84	0	0
-0.83	0	0
-0.82	1	0
-0.81	0	1
-0.8	0	0
-0.79	0	2
-0.78	0	1
-0.77	0	0
-0.76	0	0
-0.75	0	0
-0.74	0	0
-0.73	0	0
-0.72	0	0
-0.71	0	0
-0.7	0	0
-0.69	0	0
-0.68	0	0
-0.67	1	0
-0.66	0	0
-0.65	0	0
-0.64	1	1
-0.63	0	1
-0.62	0	0
-0.61	0	1
-0.6	1	0
-0.59	0	0
-0.58	0	0
-0.57	0	0
-0.56	1	0
-0.55	0	0
-0.54	0	1
-0.53	0	0
-0.52	1	0
-0.51	0	0
-0.5	0	1
-0.49	0	0
-0.48	0	2
-0.47	0	0
-0.46	0	0
-0.45	0	1
-0.44	0	0
-0.43	1	0
-0.42	0	1
-0.41	0	0
-0.4	0	0
-0.39	0	0
-0.38	0	0
-0.37	0	0
-0.36	0	1
-0.35	1	0
-0.34	0	3
-0.33	0	0
-0.32	1	0
-0.31	0	0
-0.3	0	1
-0.29	0	0
-0.28	0	0
-0.27	0	0
-0.26	0	0
-0.25	0	0
-0.24	0	0
-0.23	1	0
-0.22	1	1
-0.21	0	0
-0.2	0	1
-0.19	0	0
-0.18	0	0
-0.17	0	0
-0.16	0	0
-0.15	0	0
-0.14	0	1
-0.13	0	0
-0.12	0	1
-0.11	0	1
-0.1	0	0
-0.09	1	0
-0.08	0	1
-0.07	0	0
-0.06	0	1
-0.05	0	0
-0.04	0	0
-0.03	0	0
-0.02	1	0
-0.01	0	0
0	0	0
0.01	0	0
0.02	0	0
0.03	0	0
0.04	0	0
0.05	0	0
0.06	0	0
0.07	0	0
0.08	0	0
0.09	0	0
0.1	0	0
0.11	0	0
0.12	0	0
0.13	0	0
0.14	0	0
0.15	0	0
0.16	0	0
0.17	0	0
0.18	0	0
0.19	0	0
0.2	0	0
0.21	0	0
0.22	0	0
0.23	0	0
0.24	0	0
0.25	0	0
0.26	0	0
0.27	0	0
0.28	0	0
0.29	0	0
0.3	0	0
0.31	0	0
0.32	0	0
0.33	0	0
0.34	0	0
0.35	0	0
0.36	0	0
0.37	0	0
0.38	0	0
0.39	0	0
0.4	0	0
0.41	0	0
0.42	0	0
0.43	0	0
0.44	0	0
0.45	0	0
0.46	0	0
0.47	0	0
0.48	0	0
0.49	0	0
0.5	0	0
0.51	0	0
0.52	0	0
0.53	0	0
0.54	0	0
0.55	0	0
0.56	0	0
0.57	0	0
0.58	0	0
0.59	0	0
0.6	0	0
0.61	0	0
0.62	0	0
0.63	0	0
0.64	0	0
0.65	0	0
0.66	0	0
0.67	0	0
0.68	0	0
0.69	0	0
0.7	0	0
0.71	0	0
0.72	0	0
0.73	0	0
0.74	0	0
0.75	0	0
0.76	0	0
0.77	0	0
0.78	0	0
0.79	0	0
0.8	0	0
0.81	0	0
0.82	0	0
0.83	0	0
0.84	0	0
0.85	0	0
0.86	0	0
0.87	0	0
0.88	0	0
0.89	0	0
0.9	0	0
0.91	0	0
0.92	0	0
0.93	0	0
0.94	0	0
0.95	0	0
0.96	0	0
0.97	0	0
0.98	0	0
0.99	0	0
1	0	0
1.01	0	0
1.02	0	0
1.03	0	0
1.04	1	0
1.05	0	0
1.06	1	0
1.07	1	0
1.08	3	1
1.09	0	0
1.1	0	1
1.11	1	0
1.12	2	0
1.13	2	0
1.14	0	2
1.15	0	2
1.16	1	0
1.17	1	1
1.18	0	0
1.19	1	1
1.2	2	0
1.21	0	0
1.22	0	1
1.23	1	0
1.24	0	1
1.25	0	0
1.26	0	0
1.27	2	1
1.28	0	2
1.29	0	0
1.3	1	1
1.31	0	0
1.32	0	1
1.33	1	2
1.34	0	1
1.35	0	0
1.36	0	0
1.37	0	1
1.38	1	0
1.39	0	0
1.4	1	0
1.41	2	0
1.42	1	1
1.43	0	0
1.44	0	1
1.45	0	0
1.46	0	1
1.47	0	2
1.48	0	0
1.49	0	2
1.5	1	0
1.51	0	1
1.52	0	1
1.53	0	1
1.54	0	0
1.55	2	0
1.56	0	1
1.57	1	0
1.58	0	0
1.59	0	0
1.6	0	0
1.61	0	0
1.62	0	2
1.63	0	0
1.64	1	1
1.65	0	0
1.66	0	1
1.67	1	0
1.68	0	0
1.69	0	1
1.7	0	0
1.71	0	0
1.72	1	0
1.73	1	0
1.74	0	1
1.75	1	0
1.76	0	1
1.77	0	2
1.78	0	0
1.79	0	1
1.8	0	0
1.81	0	1
1.82	0	0
1.83	0	1
1.84	0	2
1.85	0	0
1.86	0	0
1.87	0	0
1.88	0	0
1.89	0	1
1.9	0	1
1.91	1	0
1.92	1	1
1.93	0	0
1.94	0	0
1.95	1	1
1.96	0	1
1.97	0	0
1.98	0	0
1.99	1	0
2	0	0
2.01	1	0
2.02	0	0
2.03	0	1
2.04	0	0
2.05	0	0
2.06	1	0
2.07	0	1
2.08	0	1
2.09	0	0
2.1	0	0
2.11	0	0
2.12	0	2
2.13	0	1
2.14	0	0
2.15	1	0
2.16	0	1
2.17	0	1
2.18	0	0
2.19	1	0
2.2	0	0
2.21	0	0
2.22	1	0
2.23	0	1
2.24	0	0
2.25	0	0
2.26	0	0
2.27	0	0
2.28	0	0
2.29	1	0
2.3	0	0
2.31	0	1
2.32	0	0
2.33	0	0
2.34	0	0
2.35	0	0
2.36	0	2
2.37	1	2
2.38	0	0
2.39	1	0
2.4	1	1
2.41	0	0
2.42	0	0
2.43	0	0
2.44	0	0
2.45	0	1
2.46	1	0
2.47	0	0
2.48	0	0
2.49	0	0
2.5	0	0
2.51	0	1
2.52	0	1
2.53	0	0
2.54	0	0
2.55	0	2
2.56	1	0
2.57	0	1
2.58	0	1
2.59	0	0
2.6	0	0
2.61	0	0
2.62	0	0
2.63	0	0
2.64	0	0
2.65	0	0
2.66	0	1
2.67	0	0
2.68	0	1
2.69	0	0
2.7	1	0
2.71	0	0
2.72	0	0
2.73	0	0
2.74	1	0
2.75	1	0
2.76	0	1
2.77	2	1
2.78	0	0
2.79	0	1
2.8	0	0
2.81	0	1
2.82	0	0
2.83	0	0
2.84	0	0
2.85	0	0
2.86	1	0
2.87	0	0
2.88	0	0
2.89	0	0
2.9	0	1
2.91	0	0
2.92	0	0
2.93	0	0
2.94	0	0
2.95	0	0
2.96	1	0
2.97	0	0
2.98	0	0
2.99	0	1
3	0	0
3.01	0	0
3.02	2	0
3.03	1	0
3.04	1	0
3.05	0	1
3.06	0	0
3.07	0	1
3.08	0	1
3.09	0	0
3.1	0	0
3.11	0	0
3.12	0	1
3.13	0	0
3.14	0	0
3.15	1	0
3.16	1	0
3.17	0	0
3.18	0	0
3.19	1	0
3.2	0	0
3.21	0	0
3.22	0	0
3.23	0	0
3.24	0	1
3.25	0	1
3.26	0	0
3.27	1	1
3.28	0	1
3.29	0	1
3.3	0	0
3.31	0	1
3.32	0	1
3.33	1	0
3.34	0	0
3.35	0	0
3.36	0	0
3.37	0	1
3.38	1	0
3.39	0	0
3.4	0	0
3.41	0	0
3.42	0	0
3.43	0	0
3.44	0	0
3.45	0	1
3.46	0	0
3.47	0	0
3.48	0	0
3.49	0	0
3.5	0	0
3.51	0	0
3.52	0	0
3.53	0	1
3.54	0	0
3.55	0	0
3.56	0	0
3.57	0	1
3.58	0	0
3.59	0	0
3.6	0	1
3.61	0	0
3.62	1	0
3.63	0	0
3.64	0	0
3.65	0	0
3.66	0	1
3.67	0	0
3.68	0	0
3.69	1	1
3.7	1	1
3.71	1	0
3.72	0	2
3.73	0	0
3.74	1	0
3.75	0	0
3.76	0	0
3.77	0	0
3.78	0	0
3.79	0	0
3.8	0	0
3.81	0	0
3.82	0	0
3.83	0	0
3.84	0	1
3.85	0	0
3.86	1	0
3.87	2	0
3.88	0	0
3.89	0	2
3.9	0	0
3.91	0	1
3.92	1	0
3.93	0	0
3.94	0	1
3.95	0	0
3.96	0	0
3.97	0	1
3.98	0	1
3.99	0	0
4	0	0
