# Supplementary material for: Pauses in cholinergic interneuron firing exert an inhibitory control on striatal output in vivo
Source: eLife. 2018 Mar 26;7:e32510. doi: 10.7554/eLife.32510 (PMC5869016; doi:10.7554/eLife.32510)
Supplement: Figure 1—figure supplement 2—source data 1. [file elife-32510-fig1-figsupp2-data1.xlsx]

## Sheet: S2C
Firing rate (Hz)			Half width (ms)			CV
SPN	CIN		SPN	CIN		SPN	CIN
0.893333	7.23333		0.1463	0.308391		1.18471	0.33232
0.663333	1.65667		0.20717	0.214967		1.13337	0.598183
0.136667	2.19333		0.185101	0.262602		3.48463	0.531794
0.42	2.52667		0.198849	0.23918		1.92975	0.440736
0.61	3.62333		0.209729	0.175311		1.37288	0.407686
0.0633333	2.66667		0.177638	0.250379		5.47711	0.369737
0.316667	3.54667		0.181795	0.251619		2.35682	0.302581
1.08667	1.35667		0.186325	0.255279		0.892513	0.60109
0.706667	1.93		0.192935	0.218408		1.24775	0.75777
0.153333	2.23		0.173877	0.214444		2.98488	0.385641
0.283333	4.24167		0.219207	0.209427		2.2627	0.313178
0.353333	1.91667		0.185316	0.218985		1.7299	0.358178
1.94667	2.95667		0.175032	0.244799		0.788883	0.315655
0.643333	1.02667		0.154539	0.229601		1.67469	0.515611
0.39	3.4		0.190077	0.335495		1.63646	0.199814
0.433333	1.94		0.232386	0.325408		1.72156	0.492471
1.07667	2.64333		0.166772	0.262907		1.02089	0.36138
0.366667	2.51333		0.174745	0.30501		1.8745	0.342025
0.36	2.72333		0.20513	0.21532		1.79657	0.240287
0.42	1.91		0.14948	0.236029		1.84752	0.378866
0.82	2.73		0.208508	0.298719		1.38111	0.343627
0.94	2.30333		0.203398	0.226884		1.03527	0.322902
0.21	2.03667		0.188819	0.387025		2.3394	0.415964
0.956667	1.09		0.17262	0.224276		0.997771	0.464266
0.636667	3.61667		0.207123	0.228623		1.41599	0.209049
0.53	2.99667		0.165864	0.236837		1.40391	0.279188
1.47333	2.84667		0.148145	0.238675		0.911112	0.279253
1.22	2.13333		0.185489	0.387116		0.932611	0.316911
0.533333	4.1		0.184121	0.200124		4.95003	0.250949
0.266667	1.2		0.191733	0.200742		2.46732	0.63427
1.23333			0.217621			1.24937
0.466667			0.170351			2.8212
0.733333			0.150977			1.39518
0.8			0.186616			1.94996
0.266667			0.206486			3.06186

## Sheet: S2D
ISI (ms)
SPN	CIN
1162.25	292.365
1360.71	786.893
6485.67	395.931
2296.42	486.718
1966.91	235.789
9707.53	536.406
3462.31	337.175
856.916	427.887
1558.61	370.225
7174.31	137.651
3691.1	534.364
2155.57	443.853
542.332	342.678
1005.47	256.886
1870.98	387.214
2680.39	896.63
1075.99	297.454
2353.74	500.935
2403.38	397.617
2078.08	487.291
1271.38	324.005
1092.19	437.486
3010.07	539.054
1043.85	901.589
1706.2	280.248
2254.53	332.736
724.351	325.103
886.489	474.999
751.32	243.022
3099.06	849.541
734.737
1532.01
1362.18
1232.28
3395.91
