# Supplementary material for: Pauses in cholinergic interneuron firing exert an inhibitory control on striatal output in vivo
Source: eLife. 2018 Mar 26;7:e32510. doi: 10.7554/eLife.32510 (PMC5869016; doi:10.7554/eLife.32510)
Supplement: Figure 1—figure supplement 3—source data 1. [file elife-32510-fig1-figsupp3-data1.xlsx]

## Sheet: 1S4A
CINs PSTH for 0.5 s NpHR activation
-2	0	0	0	0	0	0	0	0	1	0	0	0	1	1	0	1
-1.99	0	0	1	0	0	0	0	0	0	0	0	0	0	1	0	0
-1.98	0	0	0	1	0	0	0	0	0	0	0	0	0	0	0	1
-1.97	0	0	0	0	0	0	0	0	0	1	0	0	0	0	0	0
-1.96	0	1	0	0	0	0	0	0	0	0	0	0	0	0	0	0
-1.95	0	0	0	0	1	0	0	0	0	0	0	0	1	0	0	0
-1.94	0	1	0	0	0	0	0	0	0	1	0	0	1	0	0	0
-1.93	1	0	0	0	0	0	0	1	1	0	0	0	1	0	0	0
-1.92	0	0	1	0	1	0	0	0	1	0	0	0	1	0	0	0
-1.91	1	0	0	0	0	0	0	0	0	0	0	0	0	1	1	0
-1.9	0	1	0	0	0	1	1	0	0	0	0	0	1	1	0	0
-1.89	1	0	0	0	0	1	1	0	0	0	0	0	0	0	0	0
-1.88	0	0	0	0	0	0	1	0	0	0	0	0	1	0	0	0
-1.87	0	0	0	0	0	0	0	0	0	0	0	1	2	0	0	0
-1.86	0	0	0	0	0	0	0	0	0	0	0	0	1	0	0	0
-1.85	0	0	2	0	0	1	1	0	1	0	1	0	0	0	1	0
-1.84	0	0	0	2	0	1	0	0	0	0	0	1	1	0	0	0
-1.83	0	0	0	0	0	0	0	0	0	0	1	0	0	2	0	0
-1.82	0	1	0	1	0	0	0	0	0	0	0	0	1	0	0	0
-1.81	0	0	0	1	0	0	0	1	0	0	0	1	0	0	0	0
-1.8	0	0	0	1	0	0	1	0	0	0	0	0	0	0	0	0
-1.79	1	0	0	0	0	1	0	0	0	0	0	0	1	1	0	0
-1.78	0	1	1	0	0	0	0	1	0	0	0	0	0	0	0	0
-1.77	0	0	1	0	0	0	0	0	0	0	0	0	1	0	1	0
-1.76	0	2	0	0	0	0	0	0	0	0	0	0	0	0	0	0
-1.75	0	0	1	0	0	1	0	0	0	0	0	1	0	0	0	0
-1.74	1	0	0	2	1	0	0	0	0	0	0	0	0	0	0	1
-1.73	0	0	0	0	0	2	1	0	0	0	0	0	1	0	0	0
-1.72	0	0	0	1	1	0	0	1	0	0	0	0	0	0	0	1
-1.71	0	0	0	1	0	0	1	0	0	0	0	0	0	0	1	0
-1.7	0	0	0	0	0	0	0	0	0	1	0	0	0	0	0	0
-1.69	0	0	1	0	0	2	0	0	0	0	1	0	2	1	0	0
-1.68	0	0	0	0	0	0	1	1	0	0	1	0	0	1	0	0
-1.67	1	1	0	1	0	0	0	0	0	0	0	1	0	1	0	0
-1.66	1	0	0	0	0	0	0	0	2	0	0	1	0	0	0	0
-1.65	0	1	0	0	0	0	0	0	0	0	0	1	0	0	1	0
-1.64	0	0	0	0	0	0	0	0	0	1	0	0	0	0	0	0
-1.63	1	0	0	1	0	1	0	0	0	0	0	0	0	0	2	0
-1.62	0	0	0	1	0	0	1	1	0	0	0	0	0	0	0	0
-1.61	0	1	1	1	0	0	0	1	0	0	0	1	0	0	0	0
-1.6	0	0	0	1	0	1	1	1	0	0	0	0	0	0	0	0
-1.59	0	0	0	0	0	1	0	0	0	0	0	0	0	0	0	0
-1.58	0	1	0	0	0	1	1	0	0	0	0	0	0	0	1	0
-1.57	0	0	0	0	0	1	0	0	2	0	1	0	0	0	0	1
-1.56	0	0	0	0	0	0	0	0	2	0	0	0	0	0	0	0
-1.55	0	0	1	0	0	1	0	0	0	0	1	0	0	1	0	0
-1.54	0	0	0	0	0	2	0	1	0	0	0	0	0	0	1	0
-1.53	2	0	1	0	0	0	0	1	0	1	1	0	0	0	0	0
-1.52	0	2	1	2	0	0	1	0	0	0	0	0	0	0	0	0
-1.51	0	1	0	0	0	0	0	0	0	1	0	0	0	0	0	0
-1.5	1	0	0	0	0	0	0	0	0	0	0	0	0	1	0	1
-1.49	0	0	1	1	0	0	0	1	0	0	0	1	0	0	0	0
-1.48	0	0	1	0	0	0	0	1	1	0	1	0	0	0	0	0
-1.47	1	0	0	0	0	0	0	1	1	0	0	1	0	0	1	0
-1.46	0	0	0	0	0	1	1	0	0	1	0	2	0	1	0	0
-1.45	1	1	0	0	0	0	0	0	0	0	0	0	1	1	0	0
-1.44	0	0	0	0	0	1	1	1	1	0	0	1	0	0	0	0
-1.43	0	0	0	0	0	2	0	1	0	0	0	0	0	1	0	0
-1.42	0	1	0	0	0	0	1	1	1	0	0	0	0	0	0	0
-1.41	0	0	0	0	0	1	0	0	0	0	0	0	0	0	0	0
-1.4	0	0	1	0	0	1	0	0	0	1	0	0	0	0	0	0
-1.39	0	0	0	0	0	0	0	0	0	0	0	0	0	0	0	1
-1.38	0	1	0	1	0	0	0	1	0	0	0	0	1	0	0	0
-1.37	0	1	0	1	0	0	0	0	1	0	1	1	1	0	0	1
-1.36	0	0	0	0	0	0	0	0	0	1	0	2	1	0	0	0
-1.35	0	0	0	1	0	1	0	0	0	0	0	1	0	0	0	0
-1.34	0	0	0	0	0	0	0	0	1	0	0	0	0	0	0	0
-1.33	0	0	0	0	0	0	1	0	0	0	0	1	1	0	0	0
-1.32	0	0	1	1	0	1	0	0	0	0	0	0	0	1	0	0
-1.31	0	0	0	0	0	0	0	0	1	0	0	0	0	0	1	1
-1.3	0	0	0	0	0	0	1	0	0	0	0	0	0	0	0	0
-1.29	1	0	0	0	0	0	0	0	0	0	0	0	0	0	1	0
-1.28	0	0	1	0	0	0	0	0	0	0	0	0	0	0	0	0
-1.27	0	0	0	0	1	1	0	0	0	0	1	0	0	0	0	1
-1.26	0	2	0	2	0	1	0	0	0	0	1	0	1	0	0	0
-1.25	0	0	0	1	0	0	0	0	0	0	0	0	0	0	0	0
-1.24	0	0	0	1	0	0	0	0	0	0	0	0	0	0	0	0
-1.23	1	0	0	0	0	0	0	1	0	0	0	0	1	0	0	0
-1.22	0	0	0	0	0	0	0	0	0	0	0	1	1	1	1	0
-1.21	0	0	1	0	0	1	1	0	0	0	0	0	0	0	0	0
-1.2	0	0	2	0	1	1	0	0	0	1	0	0	1	0	0	0
-1.19	0	1	0	0	0	1	1	0	1	0	0	1	1	0	0	0
-1.18	1	0	0	0	0	0	0	1	0	1	0	1	0	0	0	0
-1.17	0	0	0	0	0	0	0	1	0	0	0	0	0	0	1	0
-1.16	0	0	0	0	0	0	0	0	0	0	0	1	0	1	0	0
-1.15	0	1	0	0	0	0	0	0	0	0	0	0	0	0	0	0
-1.14	0	0	0	0	0	0	0	0	0	1	0	0	0	1	0	1
-1.13	0	1	0	2	0	0	1	1	0	0	0	1	0	0	0	0
-1.12	1	0	1	1	0	0	1	0	0	0	0	1	0	0	0	0
-1.11	0	0	0	0	0	0	0	0	1	1	0	0	0	0	0	0
-1.1	1	0	0	0	0	0	0	0	1	0	0	0	0	0	0	0
-1.09	0	0	1	0	0	0	0	1	0	0	0	0	1	0	0	0
-1.08	0	0	0	1	0	0	0	0	0	1	0	0	0	1	0	0
-1.07	1	0	0	1	0	0	1	2	0	1	0	0	1	0	0	0
-1.06	0	0	0	1	0	0	1	0	1	0	2	1	0	0	0	0
-1.05	1	1	0	1	0	0	0	2	0	0	1	0	0	0	0	1
-1.04	0	0	0	0	1	1	0	2	0	1	0	1	2	1	0	0
-1.03	0	0	1	0	0	0	1	0	0	0	0	0	0	0	0	0
-1.02	0	1	0	0	0	0	0	0	0	0	0	1	0	0	0	0
-1.01	0	0	0	0	0	1	0	0	0	1	0	0	0	0	0	0
-1	0	0	0	0	0	0	0	0	1	0	0	0	0	0	0	0
-0.99	0	1	1	0	0	1	1	1	0	0	0	0	0	0	0	0
-0.98	0	0	1	0	0	1	1	1	1	0	0	0	1	0	0	0
-0.97	0	0	0	1	0	0	0	0	0	0	0	0	1	0	0	1
-0.96	0	0	0	0	0	0	0	3	0	0	0	0	0	0	0	0
-0.95	0	0	0	0	1	0	0	0	0	0	0	0	1	0	1	0
-0.94	0	0	1	0	0	0	0	0	0	0	0	0	1	0	0	1
-0.93	0	1	0	1	0	0	0	0	0	0	0	1	0	0	0	1
-0.92	1	0	0	1	0	0	1	0	0	0	1	0	1	0	0	0
-0.91	0	0	0	0	0	0	0	0	0	0	0	0	0	0	0	0
-0.9	0	0	0	0	0	1	0	0	0	0	0	2	0	1	1	1
-0.89	0	0	2	0	0	2	0	0	0	0	0	0	0	0	1	0
-0.88	0	1	0	1	0	0	0	0	0	0	0	0	0	0	0	0
-0.87	1	0	0	0	0	0	0	0	0	0	0	0	0	1	0	0
-0.86	0	0	0	0	0	1	1	0	0	0	0	0	1	0	0	0
-0.85	0	1	0	1	0	0	1	0	0	0	0	0	0	0	0	0
-0.84	0	0	0	0	0	0	0	1	1	0	0	1	0	1	0	0
-0.83	0	0	1	0	0	1	1	0	0	0	0	0	1	0	0	1
-0.82	1	0	0	1	0	1	0	0	0	0	0	0	1	0	0	0
-0.81	0	1	0	0	0	0	0	0	1	0	0	0	0	0	0	0
-0.8	0	0	1	0	0	0	0	0	0	0	0	0	0	0	0	0
-0.79	0	0	0	0	0	1	0	0	0	0	0	0	0	0	0	0
-0.78	0	0	0	1	1	0	0	0	0	0	0	0	0	0	1	0
-0.77	0	0	0	0	0	2	0	0	1	0	1	1	1	0	0	0
-0.76	0	0	0	1	0	0	1	0	1	0	0	0	0	2	0	0
-0.75	0	0	0	0	0	0	0	1	0	0	0	0	0	0	2	0
-0.74	0	0	0	0	0	0	0	0	0	0	0	1	1	1	1	0
-0.73	0	0	0	1	0	0	1	0	0	0	0	0	0	0	0	0
-0.72	1	0	0	1	1	1	0	0	1	0	0	0	0	0	0	0
-0.71	0	0	1	0	0	0	0	1	0	0	0	0	0	0	0	0
-0.7	0	1	0	0	0	0	0	0	2	0	0	0	0	0	0	0
-0.69	0	0	0	0	1	0	0	0	2	0	0	0	1	0	0	0
-0.68	0	0	0	0	0	0	0	0	0	0	0	1	0	0	0	2
-0.67	0	0	0	0	0	0	0	0	1	0	0	1	0	0	0	0
-0.66	1	1	0	0	0	0	0	0	0	0	0	2	0	0	0	0
-0.65	0	0	0	0	0	0	0	0	0	3	0	0	0	1	0	0
-0.64	1	0	0	1	0	1	1	0	1	1	0	1	0	0	0	0
-0.63	1	0	1	0	0	0	0	0	1	0	0	0	0	0	0	0
-0.62	0	1	0	0	0	1	0	0	0	0	0	0	0	0	1	0
-0.61	0	0	0	1	0	0	0	1	0	0	0	0	2	1	1	0
-0.6	0	0	0	0	0	0	0	0	0	0	0	1	1	0	0	0
-0.59	0	0	0	0	0	0	0	0	0	0	0	0	0	0	0	0
-0.58	0	0	0	1	0	1	2	0	0	0	0	0	0	0	1	0
-0.57	0	0	0	0	0	0	0	0	1	0	0	0	0	0	0	0
-0.56	0	0	0	0	0	1	0	0	0	0	0	0	0	0	0	0
-0.55	0	0	0	0	0	1	0	0	0	0	1	0	0	0	0	0
-0.54	0	0	0	0	0	1	0	1	1	0	0	1	0	0	0	0
-0.53	0	1	1	1	0	0	0	0	0	0	0	0	1	0	0	0
-0.52	0	0	1	0	0	0	0	0	0	0	1	0	0	0	0	0
-0.51	0	0	0	1	0	1	0	0	0	0	0	1	0	0	0	0
-0.5	0	1	0	0	0	0	0	1	0	0	0	1	1	1	0	0
-0.49	1	0	1	0	1	1	0	1	0	0	0	0	0	0	0	0
-0.48	0	0	0	0	0	1	0	0	0	0	0	0	0	0	0	0
-0.47	1	2	0	0	0	0	0	1	1	0	0	2	0	1	1	0
-0.46	0	0	0	1	0	0	0	1	0	0	0	1	1	0	0	0
-0.45	1	0	0	0	0	0	2	0	0	1	0	1	0	0	2	0
-0.44	0	0	0	0	0	1	0	0	0	1	0	0	1	0	0	0
-0.43	0	0	2	0	0	1	0	3	0	2	0	0	0	0	0	0
-0.42	0	0	0	0	0	1	0	0	0	0	0	0	0	0	0	0
-0.41	0	0	0	1	0	0	0	0	0	0	0	0	0	0	0	0
-0.4	0	0	0	1	0	1	0	1	0	1	0	0	0	1	0	0
-0.39	0	0	1	1	0	0	1	0	0	0	0	0	0	1	0	0
-0.38	0	1	0	0	1	1	1	0	0	0	0	0	0	0	0	0
-0.37	0	1	1	1	0	0	0	1	0	0	0	0	1	0	0	0
-0.36	1	0	0	0	0	0	1	0	0	0	0	0	0	0	1	1
-0.35	0	0	0	0	0	1	0	1	0	0	0	0	0	1	0	0
-0.34	0	1	0	1	0	0	0	0	0	0	0	0	0	1	0	1
-0.33	1	0	0	0	0	0	0	0	0	0	0	0	1	0	0	1
-0.32	0	0	1	0	0	0	0	0	0	0	1	1	0	0	0	0
-0.31	0	0	0	0	0	0	0	0	0	0	1	0	0	0	0	0
-0.3	0	0	0	0	0	0	0	0	0	0	0	1	1	0	0	0
-0.29	0	0	0	0	0	0	0	0	0	0	0	0	0	0	0	0
-0.28	1	0	0	0	0	0	0	0	0	0	0	0	0	1	0	0
-0.27	0	0	0	0	0	0	0	1	0	0	0	0	0	0	0	0
-0.26	0	1	0	1	0	1	0	0	0	0	0	0	0	0	0	1
-0.25	1	0	0	0	0	0	0	0	1	0	0	0	1	0	0	0
-0.24	0	0	0	1	0	0	0	0	0	0	0	0	1	0	0	0
-0.23	0	0	0	0	0	0	0	0	0	3	0	2	0	0	0	0
-0.22	0	0	0	1	0	0	1	0	0	0	0	0	0	1	0	0
-0.21	1	0	1	0	0	0	0	0	1	0	0	0	0	1	0	0
-0.2	0	0	0	0	0	1	0	0	0	0	0	0	0	0	0	0
-0.19	0	0	0	1	1	0	0	0	0	1	0	0	1	0	0	0
-0.18	0	0	0	1	0	1	1	0	1	1	0	1	0	0	0	0
-0.17	0	2	0	2	0	2	0	0	0	0	0	0	0	0	0	0
-0.16	0	0	0	0	0	0	0	0	0	0	0	1	1	0	0	1
-0.15	0	0	1	0	0	0	0	0	0	0	0	1	0	0	0	0
-0.14	0	0	1	1	0	0	0	0	1	0	0	0	0	0	1	1
-0.13	0	1	0	0	0	0	0	0	0	0	1	0	0	0	0	0
-0.12	0	0	0	0	0	0	0	0	0	1	0	1	0	0	0	0
-0.11	1	0	0	0	0	0	0	0	0	0	0	0	0	0	0	0
-0.1	0	1	0	2	1	1	2	0	0	0	1	0	0	0	1	0
-0.09	0	0	0	0	0	0	1	0	1	1	0	1	0	0	1	1
-0.08	0	0	1	0	0	0	1	1	0	0	1	0	1	0	0	0
-0.07	0	2	0	0	0	1	0	0	0	0	0	0	0	2	0	0
-0.06	0	0	0	0	0	0	0	0	1	0	0	0	0	0	0	1
-0.05	1	0	0	1	0	0	0	0	0	0	0	1	0	0	1	1
-0.04	0	0	1	0	0	1	0	0	1	0	0	1	0	0	0	0
-0.03	0	1	0	0	1	0	0	1	0	0	0	0	0	0	1	0
-0.02	1	0	0	0	0	0	0	0	1	0	1	0	1	0	0	0
-0.01	0	0	0	0	0	0	1	0	0	0	0	0	1	1	0	0
0	0	0	1	0	0	1	0	1	0	0	0	1	0	0	0	0
0.01	0	0	0	0	0	0	0	0	0	0	0	0	0	0	0	0
0.02	0	0	0	0	0	0	0	0	0	0	0	0	0	0	0	0
0.03	0	0	0	0	0	0	0	0	0	0	0	0	0	0	0	0
0.04	0	0	0	0	0	0	0	0	0	0	0	0	0	0	0	0
0.05	0	0	0	0	0	0	0	0	0	0	0	0	0	0	0	0
0.06	0	0	0	0	0	0	0	0	0	0	0	0	0	0	0	0
0.07	0	0	0	0	0	0	0	0	0	0	0	0	0	0	0	0
0.08	0	0	0	0	0	0	0	0	0	0	0	0	0	0	0	0
0.09	0	0	0	0	0	0	0	0	0	0	0	0	0	0	0	0
0.1	0	0	0	0	0	0	0	0	0	0	0	0	0	0	0	0
0.11	0	0	0	0	0	0	0	0	0	0	0	0	0	0	0	0
0.12	0	0	0	0	0	0	0	0	0	0	0	0	0	0	0	0
0.13	0	0	0	0	0	0	0	0	0	0	0	0	0	0	0	0
0.14	0	0	0	0	0	0	0	0	0	0	0	0	0	0	0	0
0.15	0	0	0	0	0	0	0	0	0	0	0	0	0	0	0	0
0.16	0	0	0	0	0	0	0	0	0	0	0	0	0	0	0	0
0.17	0	0	0	0	0	0	0	0	0	0	0	0	0	0	0	0
0.18	0	0	0	0	0	0	0	0	0	0	0	0	0	0	0	0
0.19	0	0	0	0	0	0	0	0	0	0	0	0	0	0	0	0
0.2	0	0	0	0	0	0	0	0	0	0	0	0	0	0	0	0
0.21	0	0	0	0	0	0	0	0	0	0	0	0	0	0	0	0
0.22	0	0	0	0	0	0	0	0	0	0	0	0	0	0	0	0
0.23	0	0	0	0	0	0	0	0	0	0	0	0	0	0	0	0
0.24	0	0	0	0	0	0	0	0	0	0	0	0	0	0	0	0
0.25	0	0	0	0	0	0	0	0	0	0	0	0	0	0	0	0
0.26	0	0	0	0	0	0	0	0	0	0	0	0	0	0	0	0
0.27	0	0	0	0	0	0	0	0	0	0	0	0	0	0	0	0
0.28	0	0	0	0	0	0	0	0	0	0	0	0	0	0	0	0
0.29	0	0	0	0	0	0	0	0	0	0	0	0	0	0	0	0
0.3	0	0	0	0	0	0	0	0	0	0	0	0	0	0	0	0
0.31	0	0	0	0	0	0	0	0	0	0	0	0	0	0	0	0
0.32	0	0	0	0	0	0	0	0	0	0	0	0	0	0	0	0
0.33	0	0	0	0	0	0	0	0	0	0	0	0	0	0	0	0
0.34	0	0	0	0	0	0	0	0	0	0	0	0	0	0	0	0
0.35	0	0	0	0	0	0	0	0	0	0	0	0	0	0	0	0
0.36	0	0	0	0	0	0	0	0	0	0	0	0	0	0	0	0
0.37	0	0	0	0	0	0	0	0	0	0	0	0	0	0	0	0
0.38	0	0	0	0	0	0	0	0	0	0	0	0	0	0	0	0
0.39	0	0	0	0	0	0	0	0	0	0	0	0	0	0	0	0
0.4	0	0	0	0	0	0	0	0	0	0	0	0	0	0	0	0
0.41	0	0	0	0	0	0	0	0	0	0	0	0	0	0	0	0
0.42	0	0	0	0	0	0	0	0	0	0	0	0	0	0	0	0
0.43	0	0	0	0	0	0	0	0	0	0	0	0	0	0	0	0
0.44	0	0	0	0	0	0	0	0	0	0	0	0	0	0	0	0
0.45	0	0	0	0	0	0	0	0	0	0	0	0	0	0	0	0
0.46	0	0	0	0	0	0	0	0	0	0	0	0	0	0	0	0
0.47	0	0	0	0	0	0	0	0	0	0	0	0	0	0	0	0
0.48	0	0	0	0	0	0	0	0	0	0	0	0	0	0	0	0
0.49	0	0	0	0	0	0	0	0	0	0	0	0	0	0	0	0
0.5	0	0	0	0	0	0	0	0	0	0	0	0	0	0	0	0
0.51	0	0	0	0	0	0	0	0	0	0	0	0	0	0	0	0
0.52	0	0	0	0	0	0	0	0	0	0	0	0	0	0	0	0
0.53	0	0	0	0	0	0	0	0	0	0	0	0	0	0	0	0
0.54	0	0	7	0	0	0	0	0	0	0	0	0	0	0	0	0
0.55	0	0	4	2	0	0	0	0	0	0	0	0	0	0	0	1
0.56	0	0	6	1	0	0	0	0	0	0	0	0	0	0	0	1
0.57	0	0	1	1	0	0	0	0	0	1	0	0	0	0	0	7
0.58	0	0	4	2	0	0	0	0	0	7	0	0	1	0	0	1
0.59	0	0	5	2	0	0	0	0	1	2	0	1	0	0	0	0
0.6	0	0	0	2	0	0	0	0	2	0	0	5	1	1	1	0
0.61	2	0	1	3	0	0	0	0	2	0	0	4	0	5	0	1
0.62	1	1	2	2	0	0	0	0	4	0	1	1	2	3	0	3
0.63	1	0	2	0	0	0	0	0	2	4	2	5	6	1	2	4
0.64	0	1	0	2	2	1	0	0	1	2	4	2	1	0	0	0
0.65	1	4	3	2	1	0	0	0	1	1	0	2	0	1	0	2
0.66	1	2	1	1	4	0	0	0	1	1	2	3	1	3	0	0
0.67	2	0	1	1	0	1	2	1	1	2	1	4	2	3	1	0
0.68	1	2	0	3	0	2	2	0	1	0	0	3	2	1	2	1
0.69	0	0	0	2	2	3	2	1	2	0	3	3	2	0	1	0
0.7	0	0	0	1	0	2	4	2	3	0	2	3	3	1	1	2
0.71	1	0	0	1	0	0	0	3	2	0	0	1	0	0	3	2
0.72	0	0	0	1	1	1	0	2	0	2	3	2	0	0	2	2
0.73	0	0	1	0	2	0	2	0	0	0	1	2	1	0	0	0
0.74	0	0	1	3	2	0	2	2	1	1	0	0	1	1	0	1
0.75	1	0	0	1	0	0	0	2	1	0	1	1	2	0	1	1
0.76	0	2	0	1	1	1	2	2	1	0	2	1	2	0	0	0
0.77	1	0	0	1	0	3	2	1	0	1	0	1	0	0	0	2
0.78	1	0	0	0	1	1	2	2	1	0	1	1	1	0	0	0
0.79	0	1	0	0	0	1	1	1	2	0	1	2	2	1	0	0
0.8	1	0	1	0	1	1	0	2	0	0	0	0	1	2	0	2
0.81	0	2	1	1	0	0	2	0	1	0	1	0	0	2	0	0
0.82	1	0	0	1	0	1	1	0	0	0	1	0	0	2	1	0
0.83	1	0	1	1	1	0	1	1	2	0	0	0	1	0	0	1
0.84	2	2	0	1	0	0	0	5	0	0	0	0	1	0	1	0
0.85	0	1	1	1	0	1	0	1	1	0	0	0	2	2	1	0
0.86	0	0	0	0	0	0	0	2	1	0	0	0	0	0	1	1
0.87	0	2	0	0	0	1	2	1	0	0	1	1	1	0	0	1
0.88	0	0	0	0	0	0	3	0	0	0	1	0	1	0	0	1
0.89	0	0	0	0	0	2	1	1	1	0	1	0	0	0	0	0
0.9	1	0	0	0	1	0	1	0	1	0	0	0	0	0	0	1
0.91	0	0	1	2	0	1	0	1	1	0	0	0	2	0	0	0
0.92	0	0	0	1	1	1	2	0	0	0	0	0	0	0	1	0
0.93	0	0	0	0	0	3	0	0	0	0	0	0	2	0	1	0
0.94	0	0	0	0	0	1	1	0	0	0	1	0	0	0	0	0
0.95	1	0	1	1	0	0	0	1	0	0	0	0	0	0	1	0
0.96	0	1	1	1	0	0	0	1	2	0	0	0	1	0	1	1
0.97	0	0	0	0	0	1	1	1	1	0	0	0	0	0	0	2
0.98	0	0	0	0	1	1	0	2	1	1	1	0	0	1	0	0
0.99	0	2	0	1	0	0	0	0	1	0	0	0	2	0	0	0
1	1	1	0	0	0	0	0	0	1	0	0	0	0	1	1	2
1.01	0	0	1	0	0	1	0	1	0	1	1	0	3	0	0	0
1.02	0	0	0	0	0	0	3	1	0	1	0	0	3	0	0	0
1.03	1	0	0	1	0	1	0	1	1	0	1	1	1	0	0	2
1.04	0	1	0	0	2	2	0	0	0	0	0	0	1	0	0	0
1.05	0	1	0	0	1	0	1	0	0	0	0	0	0	1	0	0
1.06	0	0	0	0	0	0	1	1	1	0	0	0	1	0	0	0
1.07	0	0	0	0	0	2	0	0	0	0	0	1	0	0	1	0
1.08	0	1	0	0	0	1	0	0	0	0	0	0	0	0	1	0
1.09	0	0	1	1	0	0	0	1	0	0	0	0	0	2	1	0
1.1	0	1	0	1	0	1	0	0	0	0	0	0	1	0	0	0
1.11	0	1	0	1	1	0	1	0	0	0	0	0	1	0	0	0
1.12	1	0	1	1	0	1	1	0	0	1	2	0	2	0	1	0
1.13	0	0	0	1	0	0	0	0	0	1	0	0	0	0	0	0
1.14	0	1	0	1	0	1	0	2	0	0	1	0	2	0	0	0
1.15	1	0	0	0	1	1	0	1	0	1	0	0	1	1	0	0
1.16	1	0	0	0	0	1	0	0	0	0	0	0	0	0	0	0
1.17	0	0	0	0	0	0	1	0	0	0	1	0	0	1	0	0
1.18	0	0	0	0	0	0	0	0	0	0	0	0	0	1	0	0
1.19	1	0	0	0	0	0	2	0	0	0	0	0	0	0	0	1
1.2	0	0	0	1	0	1	0	0	0	0	0	0	1	1	0	0
1.21	0	0	0	2	0	0	0	1	0	0	0	0	0	0	0	0
1.22	2	0	0	0	0	0	0	0	1	0	0	0	0	0	1	0
1.23	0	0	0	0	0	0	1	1	0	0	0	0	0	1	0	0
1.24	1	0	0	1	0	0	0	1	0	0	1	0	0	0	0	0
1.25	0	0	1	0	0	0	1	1	0	0	0	0	2	0	1	0
1.26	0	1	0	0	0	2	0	0	0	0	0	0	1	0	1	0
1.27	0	0	0	0	0	0	0	0	0	0	0	0	1	0	0	0
1.28	0	0	0	0	0	0	1	0	0	1	0	0	0	0	0	0
1.29	0	1	1	1	0	0	0	0	1	1	0	0	1	0	1	0
1.3	0	2	0	0	0	0	0	3	1	0	0	0	0	0	0	0
1.31	0	1	0	0	0	0	1	0	1	0	0	0	0	0	1	0
1.32	0	1	0	0	0	0	0	0	1	0	0	0	0	0	0	0
1.33	0	1	1	0	1	1	1	0	0	0	0	0	0	0	1	0
1.34	0	0	0	0	0	0	0	0	1	0	1	0	0	0	0	0
1.35	0	0	0	0	0	0	0	1	1	0	0	0	0	0	0	0
1.36	0	0	0	0	0	0	0	1	0	0	0	0	2	0	0	0
1.37	0	0	0	0	0	1	0	0	0	0	0	0	0	0	0	0
1.38	0	1	1	0	0	1	0	1	0	0	0	0	0	0	0	0
1.39	1	0	0	0	0	1	0	0	1	0	0	0	0	0	0	1
1.4	1	0	0	1	0	0	0	0	0	0	0	0	0	0	0	0
1.41	0	0	0	0	1	1	0	0	0	0	0	0	0	1	0	0
1.42	0	0	0	0	1	0	0	0	1	0	0	0	0	0	0	0
1.43	0	0	0	0	1	1	0	1	0	0	0	0	0	0	0	0
1.44	0	0	0	1	0	2	0	0	1	0	0	0	1	0	0	1
1.45	0	2	2	0	0	0	0	1	0	0	0	0	0	0	0	1
1.46	0	0	1	0	0	0	0	1	0	0	0	0	2	0	0	0
1.47	0	0	0	0	0	0	0	1	0	0	0	0	1	0	1	0
1.48	0	0	0	0	0	0	0	0	0	0	1	0	0	0	0	1
1.49	1	0	0	1	0	0	0	0	0	0	1	1	0	0	0	0
1.5	0	0	0	1	0	0	0	0	0	1	0	1	0	0	0	0
1.51	0	0	0	0	0	3	0	0	0	0	0	0	0	0	0	0
1.52	0	0	0	0	0	1	1	0	0	0	0	0	0	0	0	0
1.53	0	1	0	0	0	0	0	0	0	0	0	0	0	1	0	0
1.54	0	0	1	0	0	1	1	0	0	0	0	1	0	0	0	0
1.55	2	0	0	0	1	0	0	0	0	0	0	1	1	0	0	1
1.56	0	0	0	1	0	0	0	0	0	0	0	0	1	1	0	0
1.57	0	1	0	0	0	0	1	0	1	0	0	0	0	0	0	0
1.58	1	0	1	0	0	3	0	0	0	0	0	0	0	0	0	0
1.59	1	0	0	0	1	0	0	0	0	0	0	0	0	1	1	0
1.6	0	0	0	0	0	0	0	0	0	1	0	0	0	0	0	0
1.61	0	0	0	0	0	1	1	0	1	0	0	1	0	1	0	0
1.62	0	0	0	0	0	0	0	1	1	0	0	0	0	0	0	0
1.63	0	0	0	0	0	0	0	0	0	0	0	0	0	1	0	1
1.64	0	2	1	0	1	0	0	0	0	0	0	0	0	0	1	0
1.65	1	0	0	1	0	0	0	0	0	0	0	0	1	0	0	1
1.66	0	0	0	0	0	1	1	1	0	0	0	0	0	0	0	0
1.67	0	1	0	0	0	1	0	0	0	0	0	1	0	0	0	1
1.68	0	0	0	0	0	0	1	0	0	0	1	2	0	0	1	0
1.69	0	0	0	0	0	0	0	0	0	0	0	1	1	0	0	0
1.7	0	0	1	0	0	1	0	0	1	0	0	1	0	0	1	0
1.71	0	1	0	0	0	0	0	0	0	0	0	0	0	0	0	0
1.72	1	0	1	0	0	2	0	0	0	0	0	0	0	0	0	0
1.73	0	0	1	0	0	0	0	0	0	0	0	0	0	0	0	0
1.74	0	0	1	1	0	1	0	1	1	0	0	0	1	0	0	0
1.75	0	1	1	1	0	0	0	0	0	0	0	1	0	0	0	0
1.76	0	1	0	1	1	0	0	0	0	0	0	0	0	1	0	0
1.77	1	0	0	0	0	0	0	0	0	0	0	0	1	0	0	0
1.78	0	0	0	1	0	0	1	0	1	0	0	0	0	1	0	0
1.79	0	0	0	0	0	0	0	1	0	1	0	1	1	0	0	0
1.8	0	0	0	0	0	3	0	0	2	0	0	0	0	1	0	1
1.81	0	0	0	0	0	0	0	0	0	0	0	0	0	0	1	0
1.82	0	0	0	0	0	1	0	0	0	0	0	0	0	0	1	1
1.83	1	0	0	0	0	0	0	0	0	0	0	0	0	0	0	1
1.84	0	0	1	1	0	0	0	0	0	0	0	0	0	0	0	1
1.85	0	0	0	1	0	1	1	0	0	0	0	0	0	0	0	0
1.86	0	0	0	0	0	0	1	0	0	0	0	0	0	0	0	0
1.87	0	0	1	0	0	0	0	1	0	0	1	1	0	0	0	0
1.88	0	1	0	0	0	0	0	1	0	0	1	0	0	0	1	1
1.89	0	0	0	1	0	1	0	0	0	0	0	0	0	1	0	0
1.9	0	0	1	0	0	0	0	2	0	0	0	0	0	0	0	0
1.91	0	0	0	2	0	0	0	0	0	0	0	1	2	2	1	0
1.92	0	0	0	0	0	1	0	0	1	1	0	0	0	1	0	0
1.93	0	0	0	0	0	0	0	0	1	0	0	1	0	0	0	0
1.94	0	1	1	0	0	0	0	2	0	0	0	2	1	0	0	0
1.95	0	0	0	0	0	0	0	0	0	1	0	0	1	0	0	0
1.96	0	1	0	0	0	1	0	0	0	0	0	0	1	0	0	0
1.97	0	0	0	0	0	0	0	1	1	0	0	1	0	0	0	0
1.98	0	0	0	1	0	1	0	0	0	0	0	0	0	0	1	0
1.99	0	1	0	0	0	0	0	0	0	0	0	0	0	0	1	0
2	1	1	2	0	0	0	0	0	0	0	0	1	0	0	1	0

## Sheet: 1S4B
SPNs PSTH for 0.5 s NpHR activation of CINs
-2	1	3	0	2	0	0	1	1	0	0	1	0	0	0	0	2	4
-1.9	2	3	6	1	0	1	1	0	0	0	1	0	0	0	0	3	1
-1.8	1	1	0	0	0	0	0	3	0	0	0	0	2	3	1	0	3
-1.7	1	2	0	0	0	1	0	0	1	0	0	0	3	0	4	1	1
-1.6	0	1	0	0	1	1	0	0	2	0	0	0	4	1	0	2	4
-1.5	1	1	1	2	1	0	0	1	0	0	0	2	2	0	0	1	2
-1.4	1	3	0	0	0	0	1	1	0	0	0	0	2	2	0	0	5
-1.3	0	2	2	2	1	0	0	2	0	0	1	0	2	2	0	3	6
-1.2	0	0	1	0	0	0	0	3	0	1	1	0	2	0	0	3	3
-1.1	0	1	1	0	2	0	0	0	0	0	2	0	1	1	1	0	1
-1	1	3	1	0	3	2	0	1	1	0	0	0	1	2	0	0	5
-0.9	0	1	2	2	1	0	0	0	0	0	0	0	1	0	0	0	3
-0.8	3	2	0	2	2	0	0	2	0	0	0	2	0	0	0	1	4
-0.7	0	0	2	2	1	1	0	1	0	0	1	0	1	2	2	2	2
-0.6	1	0	2	0	0	0	1	3	0	0	0	0	1	0	0	2	1
-0.5	1	2	0	0	1	0	0	0	0	3	3	1	5	1	1	2	0
-0.4	4	2	1	0	2	1	0	0	1	1	1	1	1	0	1	2	0
-0.3	0	1	1	1	3	2	0	1	1	0	0	0	5	0	2	2	5
-0.2	0	4	3	2	0	0	1	7	0	0	0	0	1	0	0	0	5
-0.1	1	0	3	1	0	0	0	3	0	0	0	0	1	0	0	1	5
0	2	0	1	2	0	0	0	0	0	0	0	0	3	0	2	1	7
0.1	0	3	2	0	0	0	0	1	0	0	0	1	5	0	1	3	1
0.2	0	0	4	1	3	0	0	0	0	0	0	0	1	1	0	0	2
0.3	0	2	0	0	1	0	0	2	0	0	0	0	0	0	0	0	0
0.4	1	1	0	1	0	0	0	0	0	1	0	0	0	0	0	0	0
0.5	0	1	0	0	0	0	0	0	0	0	0	0	0	2	0	2	3
0.6	1	2	0	2	0	1	0	1	0	0	0	0	0	0	0	2	4
0.7	0	4	0	1	1	0	0	0	0	0	0	1	1	0	0	2	4
0.8	0	2	2	0	1	2	0	2	0	0	0	0	2	1	0	2	0
0.9	2	0	3	0	0	0	0	2	1	0	1	0	3	1	1	1	0
1	0	0	1	1	0	0	0	1	1	0	0	2	2	0	0	2	5
1.1	0	1	1	0	0	0	0	0	0	0	0	0	3	1	0	1	7
1.2	0	1	1	2	0	0	0	4	0	0	0	0	2	0	0	2	7
1.3	0	2	2	1	0	0	0	3	0	0	0	0	2	2	0	0	5
1.4	0	1	2	0	3	0	1	1	0	0	0	1	2	1	1	0	3
1.5	1	2	0	0	1	1	1	0	0	0	0	0	1	1	0	0	1
1.6	1	0	1	0	0	0	0	0	0	0	1	0	4	1	1	2	0
1.7	0	2	1	0	0	0	0	1	1	0	2	1	1	1	0	2	2
1.8	0	5	1	0	0	0	0	4	1	0	0	0	1	0	0	1	4
1.9	0	0	0	0	0	1	1	4	2	1	0	0	1	4	0	2	3
2	1	3	0	0	2	0	0	0	0	0	0	0	4	0	1	4	5
