# Supplementary material for: Pauses in cholinergic interneuron firing exert an inhibitory control on striatal output in vivo
Source: eLife. 2018 Mar 26;7:e32510. doi: 10.7554/eLife.32510 (PMC5869016; doi:10.7554/eLife.32510)
Supplement: Figure 2—source data 1. [file elife-32510-fig2-data1.xlsx]

## Sheet: 2C
Voltage distribution
mV	before	pause	after
-79.5		690
-78.5		6726
-77.5		39267
-76.5	2360	52309	275
-75.5	23494	47278	9481
-74.5	38030	43845	29471
-73.5	48222	29044	37447
-72.5	41423	19867	39334
-71.5	30284	13886	36745
-70.5	22118	10054	29197
-69.5	19703	10231	19864
-68.5	13917	8353	19392
-67.5	10907	8174	14532
-66.5	10322	6859	10667
-65.5	6567	7844	10571
-64.5	7180	7101	8934
-63.5	6242	6946	7895
-62.5	7101	6388	7773
-61.5	6018	8702	8044
-60.5	8911	10979	8457
-59.5	9089	12268	8121
-58.5	11352	11703	9991
-57.5	12523	13724	11205
-56.5	14975	14667	12100
-55.5	17936	17336	16035
-54.5	20941	15841	20898
-53.5	21651	17654	21790
-52.5	21577	16138	24265
-51.5	20014	12625	20567
-50.5	17064	10176	18020
-49.5	11926	5675	14078
-48.5	7004	3221	9832
-47.5	3813	1752	5092
-46.5	1728	814	2403
-45.5	980	433	1548
-44.5	818	370	1015
-43.5	508	169	941
-42.5	401	169	615
-41.5	323	81	420
-40.5	263	73	326
-39.5	228	57	282
-38.5	196	53	229
-37.5	161	42	198
-36.5	155	40	175
-35.5	127	34	155
-34.5	126	34	145
-33.5	121	30	128
-32.5	106	29	130
-31.5	110	33	122
-30.5	106	28	128
-29.5	122	33	138
-28.5	147	44	167
-27.5	156	26	200
-26.5	156	28	166
-25.5	108	15	129
-24.5	64	18	73
-23.5	48	14	61
-22.5	32	11	21
-21.5	24	4	7
	14		5
	4
	7
	2

## Sheet: 2D
Down state, mV				UP state, mV
before	pause	after		before	pause	after
-71.76	-71.69	-72.06		-61.59	-62.83	-62.22
-76.96	-78.14	-76.14		-62.53	-61.29	-60.72
-72.67	-72.67	-71.59		-56.66	-56.19	-57.4
-83.4	-83.88	-83.86		-64.83	-66.67	-63.73
-64.39	-65.89	-64.55		-62.97	-60.91	-62.93
-64.52	-66.34	-65.48		-49.66	-49.27	-49.77
-66.39	-66.68	-68.93		-55.23	-59.51	-54.4
-67.16	-70	-68.21		-44	-43.76	-44.12
-73.21	-75.8	-72.37		-53.44	-56	-53.3
-68.73	-69.63	-68.99		-55.47	-58.5	-54.64
-65.57	-65.84	-64.04		-46.44	-47.23	-44.98
-71.96	-72.97	-72.14		-56.45	-61.2	-56.08
-83.93	-86.47	-83.2		-63.3	-67.93	-62.24

## Sheet: 2E
DOWN state duration, s				UP state duration, s
before	pause	after		before	pause	after
0.462568	0.456552	0.416607		0.451596	0.413348	0.392454
0.432722	0.440612	0.372529		0.385209	0.36372	0.393021
0.392988	0.434838	0.41991		0.333806	0.335895	0.346732
0.640521	0.572057	0.664337		0.467477	0.451987	0.468125
0.515662	0.635463	0.484675		0.381585	0.327969	0.362822
0.444854	0.477083	0.436116		0.36117	0.351259	0.343152
0.394513	0.386867	0.379594		0.429802	0.407293	0.436941
0.58185	0.72584	0.563275		0.39737	0.40412	0.41662
0.302608	0.360511	0.315018		0.432419	0.40328	0.453118
0.592771	0.6289	0.597797		0.52793	0.47016	0.491298
0.546006	0.556235	0.518544		0.489974	0.437152	0.49982
0.693553	0.808096	0.798285		0.44784	0.418029	0.429539
0.612031	0.724829	0.580245		0.347737	0.301627	0.33762

## Sheet: 2F
number of spikes/upstate
before	pause	after
5	1	2
0	3	2
1	2	4
4	2	3
3	3	1
2	4	6
4	6	1
2	1	1
2	0	3
1	0	6
10	3	0
1	1	3
7	7	1
8	4	3
2	0	6
7	0	3
1	0	2
1	1	5
3	0	6
2	1	6
5	0	3
7	0	2
6	0	2
3	0	0
3	0	0
1	3	3
0	2	0
0	1	0
0	0	3
1	0	0
1	0	1
1	0	1
5	1	1
1	0	0
0	2	0
0	1	0
0	1	2
0	0	1
2	0	0
1	0	1
0	1	0
0	0	4
0	1	0
0	1	2
0	0	0
3	0	3
0	0	1
2	0	0
0	0	2
1	0	3
0	0	0
1	0	1
2	0	1
3	0	0
4	0	1
2	0	1
1	0	0
0	0	1
2	1	1
0	0	1
0	0	3
1	2	0
0	0	0
2	0	0
3	0	0
3	2	0
0	1	0
2	1	0
0	0	0
0	0	0
0	0	0
0	0	0
0	0	0
0	0	0
0	0	1
0	0	0
0	0	1
0	0	1
1	0	1
0	0	1
1	0	0
0	0	0
2	0	0
2	0	0
1	0	0
1	0	0
1	0	0
0	0	0
0	0	0
0	0	0
0	0	0
0	0	0
0	0	2
0	0	0
1	0	0
0	0	1
0	0	0
0	0	0
0	0	0
0	1	0
0	0	0
0	0	0
0	1	1
0	0	0
2	0	2
1	0	0
0	1	3
1	2	5
5	0	2
0	1	0
0	0	3
2	1	5
0	0	4
4	0	3
5	0	10
5	0	0
0	0	0
5	0	3
1	0	1
1	2	0
0	0	0
3	1	4
2	0	0
2	2	2
1	0	3
9	1	7
5	0	9
6	0	8
6	0	7
8	0	8
3	0	2
7	1	0
7	0	4
8	0	2
0	1	1
0	0	2
1	2	2
1	2	2
1	3	3
1	0	7
2	1	6
5	6	4
4	1	5
3	5	3
7	2	5
4	3	6
6	1	4
2	3	5
3	1	2
1	4	5
4	2	3
4	2	3
4	3	3
2	3	2
1	1	0
3	2	2
2	0	2
1	3	2
2	1	2
1	0	2
3	0	5
2	0	1
3	0	6
2	0	1
0	0	1
0	0	1
0	0	0
1	0	1
0	0	0
0	0	0
0	0	0
2	0	1
0	0	1
0	0	1
1	0	1
0	0	0
0	2	1
0	0	1
0	1	2
2	1	1
0	0	1
0	0	0
0	0	2
0	0	1
2	1	1
1	0	2
0	1	0
3	2	2
1	5	3
1	0	1
4	2	3
1	2	2
1	2	2
2	3	7
3	1	1
1	1	2
1	4	5
2	3	4
3	1	2
3	1	5
1	1	6
0	3	5
1	2	2
1	1	2
4	3	1
1	6	1
3	2	2
0	3	3
4	3	4
0	0	1
2	0	2
3	0	3
6	0	2
5	1	3
2	0	0
2	0	0
1	0	0
0	0	0
3	2	2
0	0	1
2	0	1
1	0	4
1	1	4
4	0	5
2	1	5
2	0	1
1	0	1
0	0	0
1	0	1
0	0	1
1	1	1
1	0	3
4	0	1
5	0	1
0	0	2
1	0	0
2	0	1
2	0	1
3	0	0
0	0	0
1	1	0
3	4	0
3	4	1
0	0	0
0	0	0
0	0	0
3	0	1
1	3	0
1	0	0
1	0	0
0	0	0
0	0	3
0	2	4
0	2	1
0	1	0
0	1	0
3	0	1
3	0	0
0	1	0
2	3	0
2	3	4
0	5	5
3	2	2
1	5	3
1	4	5
0	2	1
2	3	1
3	4	5
2	2	3
2	0	4
6	1	14
6	3	12
5	1	2
5	5	8
3	0	3
5	0	2
2	4	5
6	1	1
2	1	4
4	1	4
2	0	1
8	0	4
2	3	5
2	0	3
4	0	4
2	0	5
4	9	6
2	0	3
5	0	4
6	0	9
6	1	6
7	0	4
4	0	5
3	3	6
1	1	2
6	0	4
4	0	6
5	0	4
3	0	8
4	0	6
2	0	0
5	0	0
7	0	0
6	0	0
4	0	0
5	0	0
4	0	0
5	0	1
4	0	0
1	0	1
6	0	0
0	0	0
1	0	0
1	0	0
2	0	1
0	0	0
0	0	0
0	0	0
0	0	0
1		0
2		1
0		0
2		0
2		0
0		2
0
0
0
0
0
0
0
0
1

## Sheet: 2H
slope upstate
before	pause	after
76.0587	81.8994	76.7344
151.372	120.611	133.825
169.976	125.757	122.825
86.5952	84.5331	70.7993
55.1846	48.1947	61.8332
212.603	236.921	228.35
79.0174	70.0431	83.226
219.851	224.89	217.536
196.452	170.871	217.291
123.653	94.0812	95.4416
161.869	121.985	159.572
110.456	85.5577	111.164
254.049	195.158	228.185
