# Supplementary material for: Pauses in cholinergic interneuron firing exert an inhibitory control on striatal output in vivo
Source: eLife. 2018 Mar 26;7:e32510. doi: 10.7554/eLife.32510 (PMC5869016; doi:10.7554/eLife.32510)
Supplement: Figure 3—source data 1. [file elife-32510-fig3-data1.xlsx]

## Sheet: 3C
EPSP amplitude (%) before light
pulse #
1	100	100	100	100	100	100	100	100	100
2	331.025	174.642	206.883	127.897	229.47	155.052	231.599	162.09	147.009
3	179.289	146.725	221.176	176.738	285.787	113.692	261.413	194.061	194.331
4	110.966	142.502	198.068	123.841	205.959	97.1671	274.981	180.415	180.673
5	277.857	131.12	198.545	152.483	174.791	101.228	394.089	193.153	200.938
6	211.324	135.845	175.987	139.818	223.957	128.612	297.212	165.956	194.396
7	188.297	150.501	180.022	121.937	207.211	122.757	216.84	164.636	178.066
8	170.785	138.35	168.285	113.493	149.702	115.959	221.375	139.677	174.782
9	154.725	145.043	172.063	139.735	229.38	120.208	203.011	165.755	190.942
10	197.874	135.809	156.523	114.818	222.884	137.299	136.654	140.867	190.395
EPSP amplitude (%) during light
pulse #
1	100	100	100	100	100	100	100	100	100
2	172.313	131.982	89.4799	92.8918	111.933	131.338	109.349	147.234	181.801
3	132.915	141.954	121.963	131.018	116.667	119.673	148.344	106.226	161.516
4	88.9252	125.722	119.392	153.231	89.651	98.4448	133.035	111.048	152.618
5	141.12	139.787	124.789	114.216	97.5732	113.453	150.609	79.2279	170.777
6	125.795	116.312	117.399	103.393	117.168	117.885	152.209	119.301	161.812
7	120.102	133.407	125.839	105.412	120.999	100.078	149.924	114.805	162.404
8	126.508	170.225	136.045	111.309	126.234	120.14	124.429	92.903	168.959
9	123.841	162.801	119.107	111.309	121.58	108.165	110.834	109.581	184.359
10	138.359	138.383	134.72	110.178	131.248	118.429	107.483	116.959	168.542

## Sheet: 3D
EPSP1, mV
before	pause
2.89978	3.93494
3.41065	3.04199
4.99207	6.21948
7.37305	7.55615
2.04834	3.04321
6.46362	7.84912
1.64185	3.20557
5.17944	7.11441
4.68323	4.5343

## Sheet: 3E
EPSP10/EPSP1
before	pause
1.97874	1.38359
1.35809	1.38383
1.56523	1.3472
1.14818	1.10178
2.22884	1.31248
1.37299	1.18429
1.36654	1.07483
1.40867	1.16959
1.90395	1.68542
