# Supplementary material for: Pauses in cholinergic interneuron firing exert an inhibitory control on striatal output in vivo
Source: eLife. 2018 Mar 26;7:e32510. doi: 10.7554/eLife.32510 (PMC5869016; doi:10.7554/eLife.32510)
Supplement: Figure 4—source data 1. [file elife-32510-fig4-data1.xlsx]

## Sheet: 4B
Rheobase current
before	pause	after
380	400	380
360	380	360
180	200	180
440	460	440
340	360	340
220	260	240
220	240	220
320	340	340
300	320	300
380	380	360
280	320	300
300	340	300

## Sheet: 4C
Number of action potentials per current injection - Before
R	1	1	1	1	2	1	3	1	1	3	2	1
20	3	4	4	4	4	4	5	3	3	5	2	2
40	5	6	8	5	6	6	8	5	5	7	4	4
60	8	9	10	7	8	8	11	6	8	9	6	6
80	9	10	12	10	10	10	13	9	11	10	8	7
100	11	12	14	11	12	11	15	10	14	11	10	8
120	13	14	16	13	14	12	16	12	15	12	12	9
140	15	16	17	15	15	13	17	14	18	14	13	10
160	17	17	18	17	17	14	19	15	19	15	14	11
Number of action potentials per current injection - Pause
R	0	0	0	0	0	0	0	0	0	1	0	0
20	3	2	2	2	1	1	4	1	2	3	0	0
40	5	4	5	4	3	5	6	3	5	5	2	2
60	7	7	7	6	6	7	8	5	8	7	4	3
80	9	9	10	8	8	8	11	7	10	9	6	5
100	11	11	12	10	10	10	13	10	12	10	8	6
120	13	13	13	12	12	11	15	12	15	11	9	8
140	15	15	14	14	14	12	17	13	17	13	11	8
160	17	16	15	16	15	14	19	15	20	14	13	10
Number of action potentials per current injection - after
R	2	1	1	1	1	0	2	0	1	5	0	1
20	4	3	3	3	4	1	4	2	4	6	2	2
40	6	6	6	5	6	4	7	5	7	7	4	4
60	16	8	8	7	7	6	9	6	10	9	6	5
80	10	11	10	9	9	8	11	8	12	11	8	7
100	12	13	11	11	11	9	13	10	15	12	9	8
120	14	14	13	13	14	10	15	12	16	13	11	9
140	16	16	14	15	15	11	17	14	17	14	12	10
160	18	18	14	17	17	12	18	15	20	15	14	11

## Sheet: 4E
Rheobase current
before	pause	pirenzepine	pirenzepine + light
180	200	200	180
440	460	440	460
220	260	240	260
220	240	240	240
320	340	340	340
280	320	320	320
300	340	340	340

## Sheet: 4F
Number of action potentials per current injection - Before
R	1	1	1	3	1	2	1
20	4	4	4	5	3	2	2
40	8	5	6	8	5	4	4
60	10	7	8	11	6	6	6
80	12	10	10	13	9	8	7
100	14	11	11	15	10	10	8
120	16	13	12	16	12	12	9
140	17	15	13	17	14	13	10
160	18	17	14	19	15	14	11
Number of action potentials per current injection - Pause
R	0	0	0	0	0	0	0
20	2	2	0	4	1	0	0
40	5	4	1	6	3	2	2
60	7	6	5	8	5	4	3
80	10	8	7	11	7	6	5
100	12	10	8	13	10	8	6
120	13	12	10	15	12	9	8
140	14	14	11	17	13	11	8
160	15	16	12	19	15	13	10
Number of action potentials per current injection - pirenzepine
R	0	2	0	0	0	0	0
20	3	3	1	2	1	0	0
40	6	5	2	5	3	2	2
60	8	7	5	8	5	4	3
80	9	9	7	10	7	5	5
100	11	11	9	12	9	7	6
120	13	13	10	14	11	9	7
140	14	14	11	16	13	10	8
160	15	16	13	18	14	12	9
Number of action potentials per current injection - pirenzepine + light
R	1	0	0	0	0	0	0
20	3	2	0	2	1	0	0
40	6	4	1	5	3	1	1
60	8	6	3	7	5	3	2
80	10	8	6	10	7	5	4
100	11	10	8	12	9	7	5
120	13	12	9	14	11	9	7
140	14	14	11	16	13	10	8
160	15	16	12	18	15	12	9
